# Supplementary material for: Deciphering genetic diversity and inheritance of tomato fruit weight and composition through a systems biology approach
Source: J Exp Bot. 2013 Oct 22;64(18):5737–52. doi: 10.1093/jxb/ert349 (PMC3871826; doi:10.1093/jxb/ert349)
Supplement: Supplementary Data [file supp_ert349_jexbot103796_file002.xlsx]

## Sheet: Supplementary Table S1
Supplementary table S1. Description of the accessions used in the study.
Name	Genebank Origins	Species	Origin
Cervil	INRA	S. lycopersicum var cerasiforme	breeding material (France)
Levovil	INRA	S. lycopersicum	breeding material (France)
Stupicke Polni Rane	INRA	S. lycopersicum	Cultivated (Czechoslovakia)
Criollo	INRA	S. lycopersicum var cerasiforme	Cultivated (Mexico)
LA0147	TGRC	S. lycopersicum	Cultivated (Honduras)
Plovdiv 24A	INRA	S. lycopersicum var cerasiforme	Cultivated (Bulgaria)
Ferum	INRA	S. lycopersicum	breeding material (France)
LA1420	TGRC	S. lycopersicum var cerasiforme	Abandoned garden (Ecuador)

## Sheet: Supplementary Table S2
Supplementary Table S2. Polymorphism rate between the eight parental lines and Heinz 1706 (the tomato genome reference) detected with 139 SNP. Obtained from Xu el al. (2013).
Parental line	Cervil	Levovil	Stupicke	Criollo	LA0147	Plovdiv24A	Ferum	LA1420
Cervil
Levovil	0.82
Stupicke	0.64	0.21
Criollo	0.65	0.27	0.34
LA0147	0.78	0.11	0.16	0.25
Plovdiv24A	0.45	0.44	0.39	0.43	0.4
Ferum	0.71	0.28	0.2	0.37	0.2	0.42
LA1420	0.71	0.2	0.26	0.24	0.15	0.4	0.27
Heinz1706	0.83	0.12	0.22	0.28	0.06	0.45	0.22	0.19

## Sheet: Supplementary Table S3
Supplementary Table S3. List of 19 primary metabolites and 8 secondary metabolites* analyzed, with abbreviations and assignment to their metabolic process.
Metabolites	Abbreviation	Functional class
Glucose	Glc	Sugars
Sucrose	Suc	Sugars
Fructose	Fru	Sugars
Alanine	Ala	Amino acids
Asparagine	Asn	Amino acids
Aspartate	Asp	Amino acids
GABA	Abu	Amino acids
Glutamine and pyroglutamine	Gln	Amino acids
Isoleucine	Ile	Amino acids
Leucine	Leu	Amino acids
Phenylalanine	Phe	Amino acids
Tyrosine	Tyr	Amino acids
Valine	Val	Amino acids
Threonine	Thr	Amino acids
Ascorbic acid	Asc	Organic acids
Citrate	Cit	Organic acids
Malate	Mlt	Organic acids
Fumarate	Fum	Organic acids
Alpha-tomatine	Tom*	secondary metabolites - glycoalkaloids
Dehydrotomatine	DHTom*	secondary metabolites - glycoalkaloids
OH-lycoperoside A B C	OH-Lyc*	secondary metabolites - glycoalkaloids
Chlorogenic acid (5CQA)	5CQA*	secondary metabolites - phenolic compounds
Crypto-chlorogenic acid (3CQA)	3CQA*	secondary metabolites - phenolic compounds
Naringenin chalcone	Nch*	secondary metabolites - phenolic compounds
Rutin	Rut*	secondary metabolites - phenolic compounds
Rutin-pentoside	RutP*	secondary metabolites - phenolic compounds

## Sheet: Supplementary Table S4
Supplementary Table S4. List of the enzymes analyzed, with abbreviations and assignment to their respective pathways
Enzyme full names	Abbreviation	EC number	Pathway
Alanine aminotransferase	AlaAT	2.6.1.2	Amino acids metabolism
Aspartate aminotransferase	AspAT	2.6.1.1	Amino acids metabolism
Shikimate dehydrogenase	ShKDH	1.1.1.25	Amino acids metabolism
phosphoglycerate kinase	PGK	2.7.2.3	Calvin cycle
Triose Phosphate Isomerase	TPI	5.3.1.1	Calvin cycle
Glyceraldehyde-3-phosphate dehydrogenase (NADP)	GAPDH (NADP)	1.2.1.12	Calvin cycle
Enolase	ENO	4.2.1.11	Glycolysis
Glucose-6-phosphate dehydrogenase	G6PDH	1.1.1.49	Glycolysis
Glyceraldehyde-3-phosphate dehydrogenase (NAD)	GAPDH (NAD)	1.2.1.12	Glycolysis
Phosphoenolpyruvate carboxylase	PEPC	4.1.1.31	Glycolysis
Phosphofructokinase (ATP)	ATP-PFK	2.7.1.11	Glycolysis
Phosphofructokinase (PPi)	Ppi-PFK	2.7.1.11	Glycolysis
Pyruvate kinase	PK	2.7.1.40	Glycolysis
Fructokinase	FRK	2.7.1.4	Sucrose breakdown
Glucokinase	GK	2.7.1.2	Sucrose breakdown
Acid Invertase	InvA	3.2.1.26	Sucrose breakdown
Neutral Invertase	InvN	3.2.1.26	Sucrose breakdown
Sucrose Synthase	SuSy	2.4.1.13	Sucrose breakdown
Fructose-bisphosphate aldolase	ALS	3.1.3.11	Sucrose synthesis
Phosphoglucomutase	PGM	5.4.2.2	Sucrose synthesis
Aconitase	ACO	4.2.1.3	TCA cycle
Fumarase	FH	4.2.1.2	TCA cycle
Isocitrate dehydrogenase (NADP+)	IcDH	1.1.1.41	TCA cycle
Malate dehydrogenase (NAD)	NAD-MDH	1.1.1.37	TCA cycle
Malic enzyme (NAD)	NAD-ME	1.1.1.37	TCA cycle
Malic enzyme (NADP+)	NADP-ME	1.1.1.37	TCA cycle

## Sheet: Supplementary Table S5
Supplementary Table S5. Means and standard deviation for all the traits studied, in each genotype at each developmental stage.
		Cervil				LevovilxCervil				Levovil				Criollo				Stupicke Polni Rane x Criollo				Stupick Polni rane				Plovdiv 24A				LA0147 x Plovdiv 24A				LA0147				LA1420				Ferum x LA1420				Ferum
		Cell expansion		Orange red		Cell expansion		Orange red		Cell expansion		Orange red		Cell expansion		Orange red		Cell expansion		Orange red		Cell expansion		Orange red		Cell expansion		Orange red		Cell expansion		Orange red		Cell expansion		Orange red		Cell expansion		Orange red		Cell expansion		Orange red		Cell expansion		Orange red
Trait	Units	Mean	SD	Mean	SD	Mean	SD	Mean	SD	Mean	SD	Mean	SD	Mean	SD	Mean	SD	Mean	SD	Mean	SD	Mean	SD	Mean	SD	Mean	SD	Mean	SD	Mean	SD	Mean	SD	Mean	SD	Mean	SD	Mean	SD	Mean	SD	Mean	SD	Mean	SD	Mean	SD	Mean	SD
Glc	µg/gDW	68996.3	1178.85	165053	1499.93	124058	2182.52	191668	7859.63	193537	7460.71	222922	3876.12	123988	3982.35	158574	8076.5	158623	1815.08	175519	9114.44	152051	3629.61	185533	3876.8	146746	2797.45	232284	1737.66	166141	3461.14	233208	8646.04	175575	8120.53	200252	5178.36	158483	18588.4	176929	6150.08	148849	3119.02	198399	10037.7	156052	2511.7	218791	3693.43
Suc	µg/gDW	8649.43	31.1083	28049.8	1465.41	9932.96	607.018	17264.7	170.276	7616.34	1181.44	7596.82	740.179	6417.25	387.322	9524.3	285.353	8724.9	541.894	11502.5	330.532	9031.75	281.497	12684.1	553.101	8101.23	245.054	14972.8	1174.46	8899.66	707.814	11770.7	54.7762	8253.01	477.177	10018.7	673.938	8234.06	509.003	7632.01	107.606	10105.8	894.488	9774.36	202.165	11856.6	311.185	15710.8	1529.09
Fru	µg/gDW	65853.1	651.153	174690	5042.13	121465	1941.83	196136	7415.91	198775	4321.36	238533	6624.65	121501	3796.4	173280	7231.2	152960	1907.39	189597	9886.69	154572	4367.76	199351	2302.1	132107	1197.69	203940	1493.16	157485	4215.83	220802	7879.11	173890	7516.21	203642	3859.94	156773	16495.5	188327	9163.21	146388	2921.61	208789	14330.2	149823	3034.87	205726	3921.19
Ala	µg/gDW	1356.3	129.335	245.991	32.2081	850.571	106.644	235.655	38.9279	574.83	190.441	492.554	54.2069	635.654	150.305	229.994	26.8481	508.672	47.1365	234.757	6.76577	555.13	32.2248	249.7	20.5657	445.934	44.0009	265.622	8.29875	293.706	61.7398	171.01	21.6415	366.514	71.0796	242.356	23.1394	288.058	88.0981	363.032	29.0311	478.882	46.318	328.531	26.0949	516.76	15.2097	293.384	21.245
Asn	µg/gDW	2461.92	234.236	3064	231.997	2271.89	291.765	2379.91	305.136	1360.03	269.198	2994.31	189.27	1724.65	294.092	4593.94	93.9623	1345.58	144.075	3908.26	150.35	1480.13	118.079	2877.49	317.046	1201.81	70.8345	2370.84	80.6431	789.932	198.769	1200.65	243.405	1036.33	230.119	1965.42	174.777	752.841	234.569	2432.69	48.9512	1167.39	136.949	2090.19	149.08	1319.04	82.587	1620.87	122.625
Asp	µg/gDW	1278.39	75.5974	3371.69	291.172	908.942	92.4084	2520.88	267.482	619.43	8.26079	2147.04	133.886	731.486	53.3492	2654.45	184.219	645.109	46.3527	3216.42	302.204	945.912	10.6067	3229.5	115.461	764.12	55.1923	1862.83	105.001	608.323	48.2894	1652.73	195.463	617.861	57.5093	2087.07	207.159	579.582	70.4586	1564.39	28.9866	715.581	59.1578	2873.61	394.952	945.758	53.3532	3598.28	46.1159
Abu	µg/gDW	5717.73	334.644	2541.31	237.286	8485.63	401.704	4100.75	199.684	6176.81	384.749	4809.76	697.625	4783.27	217.319	2130.82	119.025	6445.84	99.1451	4331.74	268.018	5413.95	237.754	5854.16	249.458	4389.44	240.583	5507.89	215.463	4099.47	564.961	3286.28	289.444	4234.1	476.511	3799.26	225.9	4533.55	31.1506	2255.12	56.2695	4399.82	98.9908	3514.17	275.043	5086.57	178.204	5058.5	363.898
Gln	µg/gDW	26264.3	2357.85	18877.4	1009.54	23029.3	1177.94	15936	2593.31	10300.9	2664.12	14155.6	1753.22	13220.9	2786.29	23038	749.989	11563.8	1014.9	24155.8	931.758	12351.7	657.425	15430.5	875.745	11722.9	565.754	15712.8	534.079	6717.57	1968.05	6605.55	1088.15	9668.31	1897.27	11404.1	925.133	5976.22	2608.75	11603.8	534.141	11731	913.362	12868.3	558.15	12310.2	1075.53	10098.9	590.701
Ile	µg/gDW	865.477	83.1629	262.397	34.4913	737.639	83.2199	446.606	50.8754	402.842	141.785	499.706	62.9589	562.646	130.34	599.854	33.743	354.79	35.9852	625.413	50.6359	449.211	42.1788	368.456	74.109	718.49	96.5637	687.613	5.15641	237.89	95.6749	232.591	25.4679	168.705	54.7218	286.514	26.0068	182.997	110.205	266.677	28.8958	334.93	21.3354	283.393	20.4351	432.234	43.1677	328.706	28.8303
Leu	µg/gDW	927.641	56.3813	736.299	59.2189	727.718	67.9374	808.921	91.973	449.816	128.938	912.184	103.987	612.206	140.4	865.232	31.6586	420.112	22.1544	1042.48	51.6737	467.825	31.4845	761.699	76.758	625.495	98.8536	1017.76	21.6795	339.153	75.9262	401.467	59.9949	306.621	25.0659	625.199	30.5602	319.247	134.373	740.311	76.395	477.036	31.6609	784.047	119.323	556.356	36.1943	830.341	95.343
Phe	µg/gDW	2438.58	24.7738	3187.76	152.221	2310.33	83.7344	2457.92	316.782	2032.99	416.604	2931.27	506.215	1762.42	297.682	3238.29	124.478	1275.93	118.334	3628.48	117.182	2381.49	205.07	2892.29	354.209	4905.71	301.848	7429.73	96.1035	2434.72	500.23	2779.49	325.676	1209.44	194.941	1988.74	88.6843	1525.6	493.138	3100.49	264.814	1885.72	86.1564	2739.49	206.859	2272.43	157.886	2774.74	117.228
Tyr	µg/gDW	760.584	23.781	346.372	1.95436	414.982	37.3011	297.015	33.2654	416.837	127.423	392.948	78.1421	287.66	64.4622	278.482	17.4297	175.026	9.39942	350.429	38.015	505.558	61.0111	367.953	63.5034	581.414	44.6954	656.842	10.5758	239.125	68.6067	212.418	34.5272	153.13	21.136	242.302	16.6892	227.977	84.7226	185.862	15.1024	230.786	13.9802	216.484	22.0358	314.432	45.5013	254.759	5.60258
Val	µg/gDW	1004.13	99.9193	91.6614	18.5371	978.12	104.589	272.464	32.6062	572.539	124.288	396.686	74.6349	566.734	122.676	180.062	11.7898	528.55	33.0646	248.853	22.8928	601.952	37.7441	226.216	30.6337	726.318	45.1097	391.102	20.6411	332.487	86.7692	187.138	18.0131	292.25	49.9107	211.508	9.85791	206.819	53.2408	180.076	6.36502	396.055	14.496	178.724	20.6081	577.868	43.2757	214.712	13.3837
Thr	µg/gDW	668.286	70.3406	314.513	51.4521	745.296	90.3905	535.343	68.1444	410.245	136.27	624.175	108.341	411.931	98.951	546.127	15.2099	290.626	12.9936	768.587	85.6849	497.793	55.9968	655.983	145.477	342.949	24.0784	447.824	34.7208	176.702	65.8066	221.375	74.8473	173.13	41.7956	391.082	57.2122	125.213	46.8471	228.199	22.3341	298.689	31.0519	296.438	41.8374	440.654	59.3458	441.119	49.6611
Asc	µg/gDW	2236.94	56.7623	2636.25	255.14	1608.13	175.284	2012.25	406.703	1361.27	122.846	2326.06	219.206	1500.39	135.402	1879.16	288.043	1609.7	293.185	2083.29	285.538	1559.18	239.624	1638.98	43.5842	1304.64	104.188	2010.76	175.883	1709.17	118.401	1509.86	113.901	1332.22	80.1778	1552.78	144.305	1324.78	64.1697	2775.59	410.458	1756.92	477.92	2706.23	178.166	1746.3	150.77	3021.01	217.662
Cit	µg/gDW	43343.4	1728.48	81495.4	3224.42	37034.4	1526.44	79452.5	3381.21	26295.3	1426.76	49525.9	1188.05	62463.3	1193.37	125708	3325.21	55388.4	610.862	149942	1716.41	47978.7	1782.93	102089	2621.66	35665.3	861.918	62488.7	1603.38	32473.4	494.821	67006.3	1123.74	29240.9	2449.71	76501.1	4216.16	50664.3	6919.54	110638	7493.95	48327.6	3777.3	121015	3985.64	36547.9	2333.67	66843.5	3978.76
Mlt	µg/gDW	16180.3	490.114	20562.8	1206.45	16050.7	627.846	22696.4	1030.46	21103.2	2612.22	25130.1	1407.74	14061.7	379.923	6956.05	417.985	13562.9	177.596	11308.8	535.207	25447.1	1429.1	30910.2	2576.13	16225.8	1292.14	27493.6	814.977	15035.3	431.364	19998.7	1829.3	22610.5	2546.38	21691.7	1728.78	14712.6	1815.19	3894.13	401.378	16542.4	589.325	6652.32	383.206	24519.6	1564.44	21718.2	1741.44
Fum	µg/gDW	9.08778	0.535003	3.21688	0.335662	5.77657	0.561549	4.02338	0.504195	9.86764	0.801568	10.2643	1.01422	9.21372	0.351276	2.49029	0.278163	5.53571	0.200567	3.22948	0.761851	8.32997	1.01997	7.8765	0.431045	9.08123	0.370529	6.43741	1.05981	10.2325	1.30303	6.26726	0.545309	11.8606	0.750736	11.0751	2.42384	18.7104	1.09498	0	0	10.5049	0.88431	5.76159	0.493938	11.2225	1.64232	12.7497	0.30581
Tom*	Area Target Cmpd	4.55601e+06	119754	35384.5	1985.38	2.2147e+06	196462	22441.2	2337.84	983224	142017	44375.1	8174.67	4.11012e+06	66695.5	98910.7	3548.86	3.15912e+06	512994	58658.7	11192.8	2.47347e+06	150296	94950.9	14856.2	2.68014e+06	84081.5	79557.1	3616.73	2.80473e+06	173549	53004.9	15837.3	2.30568e+06	231935	55672.6	6617.17	2.62021e+06	154910	16992.9	4261.69	2.20319e+06	311710	17261.8	3906.36	1.42436e+06	91247.2	33739.5	6141.15
DHTom*	Area Target Cmpd	2.64485e+06	145602	80840.5	14647.5	651570	70972.8	15386	6118.7	196588	38121.5	21475.4	1417.56	1.15569e+06	95994.8	42549.3	2214.86	646892	151612	29079.6	4492.13	566411	71366.5	44195.4	8208.65	549771	35409.8	35705.5	1832.29	606654	42132	21319.7	6417.19	527667	102308	28596.4	2727.57	648659	96317.7	30773.8	3699.28	456267	86446.1	7239.96	2586.58	276622	18291.1	14095.9	6159.25
OH-Lyc*	Area Target Cmpd	4384.91	1373.7	17562.5	1124.06	7544.03	1074.69	11366.3	2935.84	7813.31	1294.25	24527.7	2247.1	8875.19	371.388	46972.3	928.953	9953.68	1383.95	18199.1	2599.61	8955.98	531.826	23294.1	2882.32	7818.52	418.947	11700.1	752.624	8019.54	847.605	11243.9	3150.47	8298.52	217.086	23466.3	2015	5932.18	744.485	5766.39	829.949	7951.25	673.268	10769.3	973.36	7449.57	294.121	13172.3	634.492
5CQA*	Area Target Cmpd	111458	11646.8	68607.8	6307.51	68865.3	6707.79	50868.6	5304.93	66553.4	9043.49	55645.4	2227.37	70625.4	3803.74	58456.7	6088.1	71287.9	3798.64	52316.1	5229.66	67394.6	8799.9	52055.3	7047.13	67816.9	4731.09	43965.8	5655.53	66637.6	9846.83	53820.8	4608.55	71266	10812.2	55492	8600.85	75765.9	6465.84	63995.9	1905.04	54254.4	4493.87	56323.6	4688.5	51444.5	1674.95	56747.1	7923.1
3CQA*	Area Target Cmpd	5724.47	5029.43	7184.79	3741	5755.32	5532.84	12482.8	3533.43	14458.8	8778.41	9822.61	5270.73	6597.31	7123.51	13005.1	6039.52	9891.82	9474.7	8794.23	3214.58	19467.5	5658.14	11568.2	4105.88	5474.76	3930.39	8266.16	5808.42	16208.9	4252.74	9608.77	2923.35	13951.3	14909.9	5977.49	1636.45	4404.24	4828.82	9758.41	4634.02	14743.4	1775.21	9878.52	5259.35	12441.3	8108.57	10191.9	3701.16
Nch*	Area Target Cmpd	1871.63	576.133	684629	110854	1057.07	323.226	181695	71601.6	575.149	341.379	160471	12075	2137.62	72.3027	140683	3940.79	751.813	1054.05	243673	31088.5	980.518	919.036	387346	50599.6	936.915	333.284	592539	64983.7	1323.59	304.961	423389	133136	1695.38	925.269	402319	22219.4	849.139	454.561	2788.25	1704.49	2062.5	1094.73	95061.4	40991.9	408.941	364.894	123119	40788.2
Rut*	Area Target Cmpd	149066	17238.7	236414	13932	108679	8521.23	73180.3	8327.71	68516.9	844.277	54661.3	5235.44	109491	3258.46	60481.8	1157.38	104808	21114.9	68434.4	4873.28	147165	6251.6	100757	5358.1	243368	13927	265669	24873.3	199372	22677.3	124908	26772	118644	18568.3	72253.4	3714.85	130988	16881.9	30764.6	3808.36	91942.1	11777.3	28927.2	5805.12	63505.6	3803.74	47611.2	15340.7
RutP*	Area Target Cmpd	50957.2	6930.99	79202.8	4638.63	35448.8	638.493	54770.6	13482.1	23646.5	1897.83	25248.7	2740.36	31168	733.404	34583.5	4449.29	34920.9	6975.91	48479.7	4533.36	43510.3	3281.31	63161.6	1205.32	52112.5	5055.63	75597.9	6987.52	56751.4	7339.19	55545.2	12710.3	39038.8	6752.98	55994.2	4402.83	59077	10640.4	68136.1	3545.43	40095.8	5099.27	36664	8574.64	21497.9	1975.58	53140.9	15587.8
FW	g	1.26333	0.0057735	5.32667	0.530503	10.28	1.81552	24.8233	1.06852	26.2467	3.07742	115.47	6.7378	4.72333	0.247857	15.7333	0.291433	8.77333	1.17798	31.33	2.70006	17.9367	6.14874	65.41	8.24286	7.98	0.576888	41.36	2.90102	14.4433	2.09667	64.3567	2.79858	30.84	6.9726	134.36	8.84856	3.79	0.443058	38.0367	5.64624	12.65	5.13057	73.6967	4.67291	28.0033	3.29688	125.173	5.62513
FD	mm	14.1867	0.266333	22.7333	0.859089	27.7733	1.56577	37.48	1.12787	39.91	0.220681	69.95	2.87887	22.66	0.455082	35.1	0.56205	26.98	1.83845	41.4833	1.73298	32.2667	3.82624	54.7533	4.11466	24.0833	0.581836	40.84	2.03914	30.2067	1.52152	50.6667	1.23322	42.4967	2.50201	68.6967	2.92659	21.25	1.19616	45.8033	2.34163	29.9567	4.43695	56.4133	1.82856	38.5633	2.04676	64.9967	1.09865
DMC	g/100gFW	10.5867	1.63173	8.81333	0.44411	8.18	0.428836	7.24	0.288444	6.16	0.485077	4.95	0.08544	7.74667	0.314696	5.95	0.0556776	6.78333	0.638462	6.04	0.0916515	6.71	0.637887	5.62667	0.240901	8.56333	1.3993	6.71	0.251197	7.16667	0.532572	6.12	0.199249	7.36333	0.206478	5.34667	0.180093	7.32667	0.175594	5.17667	0.427824	6.47	0.636632	5.78667	0.0378594	8.19	0.511175	6.09	1.03697
PEPC	nmol/min/gDW	4743.07	1081.15	2916.49	1006.3	6518.13	1196.96	3613.18	262.497	6272.18	622.221	3079.28	1534.14	8422.29	560.174	3988.74	1306.82	6043.91	4864.23	2528.17	1052.35	7653.76	2968.41	2515.05	230.571	6986.51	599.973	1393.72	1004.91	9967.55	929.392	2140.41	483.302	6930	681.857	3906.79	321.533	6288.86	898.645	2583.01	973.324	10166.9	4098.94	2680.88	1452.15	6666.42	408.704	3557.5	960.307
ALS	nmol/min/gDW	35612.4	10782.5	24013.7	605.213	31513.9	6200.86	22660.9	9421.18	23342.9	3028.21	21077.3	NA	30297.2	4827.77	27286.4	7246.8	37905.8	6302.09	20902.6	5727.65	35845.2	10789.6	18533.6	6820.47	29154	5406.99	15512.4	8520.47	39076.1	2101.93	17610.6	5098.06	28868.8	7988.99	9762.33	9941.16	28369	4182.42	12850.5	8916.12	34469.5	6289.98	4955.98	2211.69	28148.9	9020.35	23311.8	2641.64
G6PDH	nmol/min/gDW	2111.16	232.398	1494.57	286.988	2204.43	697.082	1185.39	195.207	2406.16	290.864	1182	251.804	2359.7	374.035	1437.76	250.442	2065.22	2015.18	1067	110.645	2603.59	877.683	1210.47	66.5022	2371.46	191.096	736.475	95.593	2699.03	370.704	876.797	132.626	2511.64	503.668	1054.47	323.727	1948.75	112.987	963.192	14.0825	2991.71	1158.81	928.076	279.681	2284.13	203.677	1049.44	176.015
PGM	nmol/min/gDW	21986.7	5455.44	14070.2	1257.63	23939	2458.82	8683.5	6512.22	20794.3	2779.16	9772.19	1123.8	19843.8	2723.14	9580.28	3165.5	18767.9	15396.6	9904.72	1492.43	26506.3	6135.18	8563.72	2347.22	22448.8	805.848	6272.8	1601.22	27926	2158.3	8920.32	914.94	21735	4366.48	7840.5	4967.91	20313.4	929.117	10460.9	1825.99	31388.6	10340.6	9293.41	2555.53	24415.1	537.948	11038.2	468.544
PK	nmol/min/gDW	4733.96	290.748	4838.01	1974.76	4214.45	1080.2	2240.45	1381.21	5098.6	371.657	2657.12	883.74	5397.51	330.457	3720.95	1100.76	5205.69	114.309	2497.09	583.191	6060.14	2974.36	3256.19	527.543	5461.17	1047.5	1793.96	760.435	4846.97	3416.89	2271.19	347.235	4220.93	1639.83	2484.53	420.286	5350.43	1088.78	2421.75	235.848	7365.46	3151.41	3938.94	1326.43	4363.21	1300.01	1736.57	181.971
Ppi-PFK	nmol/min/gDW	9068.68	2603.64	6372.06	870.702	11250.3	4491.55	4295.15	198.81	7380.06	4378.23	2312.95	1029.33	12247.7	1980.44	5195.57	936.233	8583.08	2569.92	3023.28	133.828	13046.5	5063.7	4623.03	562.34	10610.3	575.709	1778.74	501.343	12353.3	1796.35	3001.09	905.679	12281	4416.93	2786.86	1119.68	10735	1395.92	2347.55	252.8	13238.8	3526.75	3584.75	942.819	8680.07	2663.94	3206.25	764.817
ACO	nmol/min/gDW	1685.81	298.107	1201.52	424.137	1445.84	404.525	1692.46	331.347	1115.56	554.656	1154.67	610.418	2317.33	755.358	1638.66	222.805	1218.77	1431.23	807.523	351.166	1881.84	869.212	504.34	280.795	1924.64	897.623	631.222	481.124	2824.33	1354.64	983.769	505.476	1601.51	273.638	839.182	829.323	2344.02	606.841	1940.54	311.969	3838.66	3036.2	1165.05	105.217	1506.08	301.37	125.702	88.1237
ATP-PFK	nmol/min/gDW	922.013	163.838	1295.85	261.442	1165.48	368.199	709.663	329.002	1362.07	165.749	960.464	275.635	1131.97	256.494	1051.76	209.303	1306.53	66.2416	928.775	29.6001	1473.9	349.65	1075.81	68.3936	1149.86	128.488	792.882	176.561	1413.01	244.158	1001.09	282.115	1640.44	595.12	798.302	282.892	1321.69	106.345	878.25	164.687	1542.83	475.519	1092.95	218.102	1252.57	97.9771	749.126	147.694
FRK	nmol/min/gDW	2759.34	753.195	955.532	203.41	3272.37	1523.24	545.169	270.518	2171.69	450.372	443.013	119.763	2512.2	657.717	543.922	115.775	1027.06	893.274	795.003	627.511	2445.82	1007.08	989.757	431.966	2447.3	557.36	654.934	341.112	2161.07	733.501	1373.8	1096.61	2783.78	1142.49	309.56	53.3967	2057.03	456.545	421.879	239.001	5020.16	1620.26	723.744	478.993	2177.19	328.333	609.486	190.316
InvN	nmol/min/gDW	2664.95	759.143	4741.95	928.076	4517.1	3969.59	5554.09	1730.6	1370.5	1701.18	4821.81	2802.88	2894.95	310.828	13163.4	3608.9	1972.28	1739.36	7990.44	1793.2	2236.6	1137.59	5085.47	1475.89	2555.27	667.121	3997.2	3027.59	1968.94	573.143	5417.65	62.855	1740.87	1818.58	2773.08	1566.83	2869.85	1405.88	1798.65	2050.06	3284.27	2410.84	9200.75	2753.56	881.422	199.498	7400.58	2085.86
InvA	nmol/min/gDW	4182.01	434.018	13828.3	5045.18	3211.94	2639.56	17264.3	3477.48	4115.56	NA	11333	8567.72	5782.04	3142.16	22718.4	4079.72	2988.2	2689.21	15861.3	2955.8	3020.8	2099.27	9067.13	966.635	5805.68	8425.02	13898.1	5238.42	2866.79	1381.7	11502.3	888.918	2632.4	NA	9208.93	10149.6	3645.25	2226.86	3542.76	2169.23	5420.36	5809.59	13573.7	2658.47	1769.3	760.641	14733.7	4365.81
NAD-MDH	nmol/min/gDW	293689	40213.2	186895	29271.4	248334	18233.9	139890	17980.5	253877	66237.2	111476	3113.41	263312	31053.7	105206	30186.9	212499	182284	116434	1430.41	290049	68358.8	94041.7	42800.2	248402	18500.4	65345.2	15990	372186	73408.4	79410.7	33960.6	329489	49343.1	92268	34193.4	244762	43594.1	87916.7	37961.2	287238	189445	114035	9706.24	292464	21439.2	96667.3	20996.3
AlaAT	nmol/min/gDW	8355.3	9366.36	10906.3	7532.78	21688.4	11873	11316.2	5086.46	18285.6	2879.31	14551	14452.3	22733.3	20122.3	13888.6	14887	26111.1	6826.96	24835.7	17809.7	12224.3	6981.6	15815.4	10266.7	13865.2	2286.69	14205.7	6079.45	11057.3	5440.07	3908.25	5186.26	18349.5	6222.72	60730.1	12555.4	27841.1	NA	33162.5	43606.6	16877.2	20415.3	24002.6	NA	19928.3	11090.4	22000.4	10870.6
FH	nmol/min/gDW	3816.01	937.372	4238.9	1079.73	3737.41	3556.9	5426.77	1469.94	4124.64	1240.52	4513.16	3873.42	3598.83	151.927	2886.11	1358.96	7340.03	1225.92	3221.83	2910.79	3948.7	772.923	3617.19	2620.83	2813.62	2551.26	266.421	NA	5985.48	2154.41	4247.55	2275.68	3189.29	1635.7	3316.6	687.628	4999.55	1133.46	3594.98	797.663	5552.6	3779.99	3746.5	2554.09	2227.13	392.701	3753.1	1404.91
AspAT	nmol/min/gDW	41084.2	15285.7	42234.6	8557.49	47175.8	7478.54	45212.6	9308.22	54377.6	10485.6	43111.1	31121.4	36575.9	8334.18	33081.8	25607.9	47451.4	28140	34520.6	14699.9	63956.5	36174.1	25872.3	22201.3	47876.5	8451.02	23952.5	15279.2	71065.2	31494.8	25839.5	4682.37	62622.4	15355.6	34370.8	30416.6	31619.6	23557	49844.7	13378.4	88013.7	12802.3	55452.7	13230.1	78312	24996	32680.3	4008.27
NAD-ME	nmol/min/gDW	7656.11	2135.17	4044.26	3412.28	5612	4893.5	4667.41	NA	9951.86	2080.99	9464.11	4529.1	7944.98	3949.9	7621.29	6106.09	9943.26	1459.5	3248.43	1566.35	9073.33	3946.9	3855.32	556.462	7498.4	551.493	4964.87	511.845	10772.8	2113.09	4641.99	3744.57	7322.76	4643.24	6464.21	7164.47	6207.69	1780.03	5270.98	2715.37	4699.19	2245.95	5277.41	3386.59	8319.65	1837.43	3532.51	4707.49
NADP-ME	nmol/min/gDW	3507.1	508.509	2893.33	849.204	3285.55	1115.11	2096.76	1290.86	3838.9	1454.41	960.6	546.766	3555.6	408.084	3947.79	585.562	5022.26	1310.43	2102.42	233.855	3943.64	338.589	2166.32	268.8	2292.37	780.833	1269.71	915.417	3205.85	924.208	1957.43	713.693	3296.13	453.47	975.472	845.818	1585.95	1177.59	2700.45	1037.85	5273.16	2585.97	3016.23	972.018	5869.58	554.935	2420.14	864.024
GAPDH (NAD)	nmol/min/gDW	28506	5310.16	14139.8	6555.89	33206.3	12714.5	24964.3	12418.3	28466.8	4524.68	20506.1	3527.27	25402.8	10703.9	16337	6347.77	22716.2	21145.5	13118.3	3085.82	37204.3	8391.53	7059.38	2333.84	34667	13927.7	7426.29	112.366	36070.3	18741.8	14125.3	11448.1	37476.3	8432.11	13181.3	8420.51	24292	6366.77	13673.2	5396.11	33265.1	12249.5	20254.8	3545.52	34223.6	5365.91	15003.7	5867.13
GAPDH (NADP)	nmol/min/gDW	11154.2	5214.93	3157.16	2414.93	7310.89	3375.79	4680.07	2354.73	7843.49	4628.82	5794.07	1948.66	4232.25	1270.67	3548.82	4727.4	7508.64	6306.06	9356.43	12739.5	9548.27	6615.42	22461.9	9062.14	6952.89	5509.62	966.421	963.29	10186.4	582.665	5644.53	3341.54	8406.58	2328.81	3507.11	2522.22	4762.12	2448.37	6703.02	2751.59	7975.49	4365.13	4429.81	465.686	8603.53	2378.85	4363.51	4171.93
GK	nmol/min/gDW	1427.59	344.713	410.674	94.3998	1139.83	119.925	443.597	92.5063	1029.34	214.722	189.093	184.706	1146.04	145.225	352.549	135.63	979.494	844.168	261.999	45.8554	1317.87	525.304	286.632	57.7092	1261.67	84.7246	166.274	129.733	1527.95	331.765	303.186	219.873	1355.07	191.637	270.849	94.3254	1097.95	102.203	368.275	67.855	1914.96	327.693	442.75	221.736	1198.6	225.505	310.387	84.8991
IcDH	nmol/min/gDW	1557.06	380.16	4029.86	618.6	1210.69	816.689	3086.45	507.148	2366.45	386.595	2353.37	120.778	1986.58	774.182	2830.59	486.519	1369.38	1222.34	2236.02	235.432	2098.91	194.094	2446.06	268.415	1330.46	718.391	1482.13	117.078	2463.97	375.932	2459.59	297.123	2196.53	310.041	2230.57	272.856	1822.19	207.145	1782.24	198.877	3118.82	1219.65	2030.79	229.856	1496.05	564.362	2229.73	229.709
ENO	nmol/min/gDW	4817	577.998	2156.06	252.062	4535.51	1263.45	1542.81	461.499	4129.07	1321.22	967.28	158.763	3420.96	172.611	1913.28	609.401	4431.53	1574.21	1403.24	666.907	4804.54	1418.72	1797.92	561.192	4809.15	225.726	773.147	436.894	6050.63	1098.77	1218.25	53.3607	5195.96	217.149	1568.93	456.816	3764.44	229.319	955.598	149.339	6643.23	2181.08	937.955	123.707	4641.47	779.066	1431.96	352.195
TPI	nmol/min/gDW	896533	148933	448059	125053	948466	204164	263080	62884.7	677493	285847	321818	143460	829455	221061	505691	458352	627080	589115	299154	77232.8	1.00996e+06	202104	268102	91411.4	920806	239389	199442	121406	1.2126e+06	263846	267164	186468	1.07827e+06	255107	292495	219881	959382	275263	280957	157288	1.17226e+06	444496	187196	107661	963264	531474	259179	105611
PGK	nmol/min/gDW	74925.4	9735.77	35700.4	29404.7	86924.7	29804	51449.4	23749.3	105334	34304	13903.4	2013.59	59458.2	24429.7	28023.7	16494.7	52497.5	33395.3	73080	70691.9	90151.9	36276.9	39272.6	33047.6	88672.3	18936.7	22882.6	3893.07	75329.3	22978.4	29702.3	8406.67	90624.1	35227.7	27788.4	24770.6	55652.1	16036.3	23372.6	313.693	95519.4	40576.8	23816.1	7142.14	81275.4	26598.3	42676.5	41720.8
SuSy	nmol/min/gDW	1857.82	1414.21	2467.87	1957.33	5198.97	2223.53	2459.99	1573.97	6645.54	545.286	2735.07	2546.31	4459.59	3621.01	2829.69	2047.74	4709.18	2939.69	7106.26	NA	6577.59	2963.17	1528.3	NA	4055.2	2328.61	5690.97	4603.19	5455.85	1535.1	4683.44	371.189	8303.82	3601.97	5818.3	NA	7967.85	604.304	5603.73	3686.68	7271.15	5408.15	1520.16	427.63	11726.2	6729.96	3951.19	3088.75
ShKDH	nmol/min/gDW	2603.43	489.67	2212.66	343.827	1897.27	237.799	1560.75	62.2666	2181.36	81.9597	1279.35	170.906	1568.76	525.034	1463.19	145.749	2160.11	134.668	1242.17	78.3494	2292.72	203.437	1483.28	163.24	2134.02	181.212	1181	79.9345	2711.99	322.753	1467.81	231.536	2389.64	319.646	1301.19	216.655	1862.39	139.993	725.676	169.123	2787.32	1353.49	1229.81	56.6258	2234.9	313.903	1306.68	49.4333
JX001	Normalized spot volume	3.71461	0.599892	4.72384	0.240038	2.25325	0.555899	3.41335	0.0617861	0.879656	0.493393	1.227	0.093136	3.85419	0.566731	4.24444	0.581808	2.29804	0.149149	2.86594	0.410981	0.72914	0.284591	0.703361	0.0691368	3.55169	0.243907	5.76995	0.406908	2.35867	0.349828	3.09096	0.236171	0.61259	0.143651	1.29366	0.345434	0.747684	0.260664	1.85175	1.11541	2.68306	0.340633	2.81097	0.187708	4.50501	0.297239	4.21717	0.317875
JX002	Normalized spot volume	0.760121	0.139188	0.130868	0.012835	0.333727	0.0526709	0.123799	0.002325	0.256006	0.0307946	0.165821	0.0313512	0.73447	0.0371125	0.157015	0.0113128	0.541264	0.0551892	0.172306	0.0277612	0.397938	0.0975367	0.111196	0.0149959	0.363508	0.119628	0.117689	0.0386981	0.38295	0.0855098	0.126745	0.00123344	0.406071	0.032171	0.132706	0.038026	0.574338	0.0533217	0.178085	0.0184613	0.538302	0.0453908	0.15669	0.0482827	0.534655	0.102827	0.261965	0.0497397
JX003	Normalized spot volume	0.546883	0.0103134	0.186254	0.0108699	0.26114	0.0342913	0.225469	0.104309	0.178915	0.0361843	0.179587	0.0449582	0.367727	0.111371	0.150767	0.0124814	0.235671	0.0333073	0.301628	0.233715	0.34711	0.0254446	0.268281	0.24134	0.427964	0.0239197	0.172275	0.00345867	0.300726	0.0436452	0.182795	0.0224265	0.188986	0.0443425	0.144294	0.0215047	0.281072	0.121774	0.148931	0.0510611	0.328906	0.182442	0.142022	0.0194455	0.201162	0.0237226	0.227034	0.0872339
JX004	Normalized spot volume	1.67541	0.0416968	0.924245	0.126729	1.42252	0.209066	0.795889	0.135	1.26872	0.212838	0.586758	0.0509773	1.19764	0.136695	0.630224	0.140443	1.31863	0.117803	0.535799	0.15298	1.26384	0.1511	0.868393	0.0996976	1.14024	0.392963	0.594067	0.0579716	1.3515	0.216665	0.523471	0.144145	1.33288	0.0373557	0.528063	0.0799636	1.21026	0.112368	0.455786	0.176841	1.25509	0.0414415	0.435671	0.0645109	1.33812	0.236134	0.656968	0.118945
JX005	Normalized spot volume	1.15395	0.109217	0.673257	0.0843423	1.02988	0.0746335	1.18302	0.23172	1.04971	0.121611	0.622135	0.258383	1.19967	0.49968	0.79814	0.0868526	1.25728	0.108664	1.09111	0.175761	1.25278	0.546525	1.45368	0.0492514	1.43945	0.0455292	2.18041	0.183767	1.18142	0.22151	1.59384	0.25064	1.26886	0.279326	1.57423	0.306709	1.39648	0.145848	1.65908	0.275639	1.26164	0.0600829	1.74273	0.192187	1.26814	0.174128	1.49393	0.257315
JX006	Normalized spot volume	1.75262	0.113336	0.529865	0.0162289	0.781092	0.142494	0.499057	0.172624	0.851528	0.179108	0.592888	0.119366	0.767256	0.161621	0.532549	0.0927313	0.755775	0.119803	0.61955	0.219639	0.56602	0.0312651	0.553945	0.03189	0.753131	0.144696	0.460565	0.0191826	0.696344	0.0840782	0.415028	0.129045	0.669987	0.0430452	0.414481	0.0186927	0.841397	0.175701	0.523573	0.0717275	0.773039	0.107849	0.525305	0.130319	0.705997	0.0424717	0.468153	0.0627563
JX007	Normalized spot volume	5.07295	0.893832	2.71412	0.353908	3.70736	0.564325	2.36625	0.308827	3.22494	0.642332	2.37815	0.472997	1.99272	0.0937469	1.82209	0.413623	2.51967	0.298325	2.28377	0.202898	3.40371	0.555074	4.36051	2.22517	2.00955	0.0500737	1.61357	0.135635	2.9103	0.132059	2.26977	0.393982	3.09502	0.528902	1.86119	0.252548	3.10447	0.328148	1.85448	0.550907	3.37306	0.205136	2.27624	0.478251	2.91747	0.718046	2.80892	0.267002
JX008	Normalized spot volume	1.45461	0.107685	0.844647	0.132147	1.34792	0.105639	0.809897	0.0777599	1.16417	0.179385	0.819391	0.062677	1.07797	0.075201	0.680686	0.102623	1.18457	0.148369	0.666961	0.168334	0.976085	0.0657501	0.802337	0.125631	1.21135	0.0541354	0.697481	0.0336048	1.21478	0.221639	0.707567	0.187012	1.20468	0.0524421	0.525752	0.110428	0.981764	0.014498	0.530509	0.0986916	1.07246	0.0867505	0.478343	0.117313	1.15163	0.138062	0.652349	0.132557
JX009	Normalized spot volume	2.77996	0.245969	1.57838	0.101684	1.96235	0.223014	1.30834	0.215057	2.01376	0.128904	1.24006	0.147673	2.03169	0.529602	1.15279	0.0664088	2.18165	0.164437	1.2547	0.182676	2.22749	0.414492	1.50095	0.136513	1.57515	0.055882	1.15793	0.0379215	2.11085	0.127925	1.05725	0.13889	2.04611	0.23541	1.32456	0.1134	1.78538	0.198635	1.57805	0.197301	1.84794	0.129227	1.12934	0.03435	2.01083	0.265796	0.943812	0.0648855
JX010	Normalized spot volume	0.238434	0.0127486	0.209831	0.0364414	0.16804	0.00473149	0.157264	0.0123792	0.108109	0.0178412	0.0933112	0.011021	0.09851	0.0140283	0.106702	0.0269944	0.107197	0.0130018	0.0981754	0.00410482	0.118383	0.0115698	0.117759	0.0355757	0.0890723	0.0161082	0.0955458	0.0059053	0.118701	0.0341451	0.101359	0.0295486	0.135872	0.0195703	0.115884	0.0229106	0.112097	0.01505	0.116315	0.0184657	0.117103	0.0189216	0.146861	0.0356829	0.130385	0.0134513	0.130543	0.0418494
JX011	Normalized spot volume	0.280811	0.0310181	0.179514	0.0371428	0.233327	0.0193693	0.226214	0.0625697	0.195828	0.0133598	0.161178	0.0152434	0.207407	0.0517384	0.135184	0.0335583	0.21935	0.0141809	0.148476	0.0166069	0.190158	0.023714	0.193964	0.0200087	0.207342	0.0198141	0.176159	0.0411752	0.241827	0.0287441	0.141267	0.0278927	0.229755	0.0364335	0.173021	0.0524251	0.217651	0.0385764	0.119034	0.00757494	0.235322	0.0516634	0.150613	0.0477927	0.211539	0.0365702	0.167956	0.0258288
JX012	Normalized spot volume	0.534116	0.0670579	0.298416	0.0656938	0.380466	0.0275833	0.313679	0.018894	0.253726	0.0287838	0.281906	0.0197289	0.330743	0.0227435	0.229093	0.0486225	0.336724	0.0463288	0.234509	0.0342362	0.314625	0.00834508	0.262196	0.0333812	0.319127	0.0619837	0.323699	0.0276635	0.33631	0.0413657	0.233332	0.03443	0.274994	0.0127466	0.24465	0.0353361	0.294776	0.0420205	0.202525	0.0129299	0.299207	0.0154881	0.269053	0.0093579	0.326667	0.0296087	0.311203	0.0380412
JX013	Normalized spot volume	0.851084	0.13855	0.739399	0.157093	0.917699	0.0523496	0.753418	0.115753	0.923076	0.0597919	0.542057	0.104446	0.784656	0.134327	0.667944	0.154803	0.842808	0.0874231	0.629981	0.0993854	0.820725	0.0714286	0.721381	0.143214	0.967236	0.0249904	0.749332	0.110823	0.945444	0.13799	0.788979	0.154631	1.05287	0.184997	0.689165	0.0814778	0.924013	0.0290682	0.722236	0.178222	0.943373	0.0293098	0.735896	0.0735989	0.922409	0.125893	0.729681	0.155215
JX014	Normalized spot volume	14.3663	2.06792	5.04625	0.735011	7.73468	1.5574	4.60299	0.519846	4.93495	0.621415	3.32318	0.869287	15.0765	3.4133	4.89371	0.30591	11.1473	0.406865	4.78978	1.50263	4.09314	0.953321	3.65186	0.574839	8.57059	0.698073	4.45121	0.329752	7.5922	2.30278	4.44725	1.05844	5.00012	0.9278	4.43265	1.57445	4.28229	0.690266	4.31221	0.359271	4.09587	0.663603	4.45309	0.55607	4.89777	1.48509	5.09376	0.872519
JX015	Normalized spot volume	5.52843	0.478936	1.27798	0.199883	4.45363	0.316322	1.5652	0.1247	3.38322	0.45246	1.3748	0.222087	4.17636	0.250688	1.44049	0.102668	3.83359	0.212014	1.38431	0.138404	3.39427	0.296386	1.21959	0.0889475	4.67583	0.296208	1.32894	0.380572	5.26074	1.80881	1.40916	0.219743	3.90623	0.301514	1.42449	0.216387	4.08497	0.0725269	1.37114	0.322669	4.52654	0.772653	1.24678	0.242542	3.99139	0.120833	1.37445	0.226765
JX016	Normalized spot volume	1.33585	0.204492	1.288	0.291639	1.56975	0.153976	1.39765	0.227029	1.2235	0.146494	1.23248	0.0377075	1.55901	0.0746331	1.36115	0.160965	1.65464	0.141483	1.30159	0.131706	1.41623	0.219792	1.55731	0.403491	1.65315	0.234515	1.46803	0.0370547	1.79802	0.455394	1.08982	0.0209895	1.59424	0.0126575	1.31258	0.498101	1.64492	0.149027	1.42111	0.250347	1.76246	0.0160881	1.41313	0.136408	1.68257	0.1114	1.72629	0.123003
JX017	Normalized spot volume	1.93746	0.210245	0.7961	0.115187	2.19977	0.340672	0.905712	0.161748	2.06959	0.0193142	0.936498	0.12595	2.13806	0.113673	1.19975	0.0425806	2.84278	0.275539	0.961148	0.100137	2.22529	0.22377	1.00089	0.143032	1.27225	0.197132	1.20467	0.165339	1.72647	0.0687038	1.03926	0.0432347	2.01536	0.183537	2.50085	2.44051	1.86016	0.116069	0.731584	0.0225648	1.68495	0.159288	0.908915	0.0425167	1.72206	0.302904	0.846496	0.193237
JX018	Normalized spot volume	0.136808	0.0293443	0.174524	0.0085521	0.129065	0.0276131	0.110368	0.0215921	0.0798287	0.0164008	0.0638653	0.0344206	0.106217	0.0287334	0.059842	0.0245562	0.10057	0.0116132	0.0981734	0.0141241	0.105117	0.0313319	0.118095	0.0285844	0.100526	0.00393393	0.203359	0.0349724	0.0853169	0.000628782	0.120894	0.0260919	0.074636	0.0306394	0.0810065	0.0105587	0.0970915	0.0244594	0.067791	0.00680628	0.107898	0.00759977	0.0761618	0.028256	0.065328	0.0232626	0.0727795	0.0112113
JX019	Normalized spot volume	3.52415	0.154601	6.44563	0.756504	5.52786	0.188476	8.10513	1.74783	5.18297	0.996949	9.43135	0.575031	4.38389	0.568927	9.21097	0.271259	5.11907	0.402577	10.2519	1.0011	5.70903	0.414492	8.47086	0.689519	4.78189	0.719634	11.7967	1.7118	4.75829	0.468365	10.1909	1.61913	5.48459	0.820996	11.5443	1.09382	6.29302	1.63173	10.1277	0.509859	4.08648	0.414829	9.36704	0.728289	4.93679	0.959852	9.01304	0.386911
JX020	Normalized spot volume	1.27672	0.10902	1.08089	0.168945	1.03931	0.0873383	1.05229	0.260199	0.942964	0.00729447	0.89969	0.0785155	0.844361	0.0854806	1.00296	0.126591	0.96637	0.0554221	1.18443	0.115731	0.930494	0.0975555	0.858057	0.0461801	0.985214	0.0966631	1.34083	0.217612	1.01075	0.280284	0.99443	0.0103549	1.01447	0.0684463	1.00113	0.215676	0.873364	0.0988613	0.85659	0.050551	0.618331	0.0325462	0.661098	0.178852	0.549312	0.129562	0.43363	0.139175
JX021	Normalized spot volume	1.58346	0.0445433	1.32891	0.0611524	1.61032	0.283525	1.1805	0.217588	1.68161	0.0104975	0.906586	0.040196	1.92016	0.3619	0.861984	0.150573	1.68579	0.0609846	0.797103	0.159213	2.01593	0.211383	0.866912	0.0342907	1.81176	0.24696	0.906179	0.0815065	2.01563	0.180381	0.720575	0.126905	2.14835	0.0758408	1.45742	1.24515	2.2835	0.0691914	1.27076	0.249788	2.17764	0.150157	0.828189	0.0853918	1.67676	0.15926	0.895738	0.147379
JX022	Normalized spot volume	3.61686	0.496752	3.03051	0.540422	4.94943	0.136489	3.18829	0.273928	5.94302	0.637965	2.63956	0.118071	5.30884	0.764408	4.73899	0.780212	5.13154	0.173373	3.5244	0.251699	6.65349	2.8281	2.68978	0.55679	5.96112	0.281094	2.48974	0.70231	5.67307	0.589675	2.56473	0.199922	4.74112	0.394484	2.34302	0.832445	4.43284	0.159603	3.9733	0.392154	5.0403	0.710547	2.59628	0.636431	5.37361	0.326151	3.47277	0.353838
JX023	Normalized spot volume	1.71313	0.170391	1.92609	0.0788413	2.29534	0.229931	1.49423	0.207989	1.84718	0.744698	1.48778	0.193883	1.30058	0.265025	1.2967	0.26001	1.83018	0.286007	1.50268	0.276632	2.31082	0.417273	1.7713	0.0418573	0.892562	0.0808572	1.14916	0.183741	1.41598	0.110965	1.38353	0.0322228	1.97557	0.274903	1.54681	0.257573	2.45759	0.0870434	1.57419	0.242125	2.25641	0.112012	1.38115	0.31978	1.44496	0.0474411	1.90873	0.174513
JX024	Normalized spot volume	1.36278	0.178418	1.07874	0.106813	1.4152	0.246465	1.2013	0.125569	1.58255	0.0289479	1.22375	0.206816	0.790168	0.0624267	0.641314	0.141186	1.13591	0.15301	1.09876	0.120975	1.19092	0.156426	1.38728	0.235535	0.899839	0.238385	1.0049	0.131336	1.28491	0.101756	1.10985	0.164345	1.40868	0.0994811	1.27282	0.0297691	1.24441	0.150906	0.956735	0.177896	1.42456	0.121138	1.24373	0.0565231	1.13301	0.0837963	1.62182	0.456151
JX025	Normalized spot volume	0.16303	0.0251222	0.141686	0.0240174	0.313374	0.0975645	0.20791	0.00868089	0.358296	0.0835894	0.181818	0.0113046	0.261393	0.0307209	0.213282	0.0175856	0.345166	0.054515	0.306029	0.0490234	0.296454	0.00896358	0.315272	0.0316912	0.261972	0.105695	0.225922	0.067073	0.250687	0.0180161	0.217018	0.0525377	0.256478	0.013007	0.174183	0.0484616	0.233235	0.0196406	0.141944	0.0258419	0.242163	0.0179155	0.227452	0.0656948	0.302825	0.0585951	0.315727	0.0352793
JX026	Normalized spot volume	1.99788	0.364727	1.23255	0.195541	2.17127	0.258759	1.54214	0.0754788	2.78257	0.219299	1.91435	0.136953	2.22406	0.208862	1.96961	0.41389	2.10755	0.0460284	1.86427	0.308676	2.40169	0.273729	2.02935	0.199548	2.73074	0.420528	1.67854	0.149751	2.60733	0.0970742	1.65585	0.208202	2.73825	0.266205	1.97174	0.412904	2.4091	0.508893	1.89475	0.5414	2.5553	0.154863	1.61383	0.16536	2.6844	0.393916	1.88608	0.211475
JX027	Normalized spot volume	0.260646	0.0515287	0.4493	0.0740403	0.326257	0.026249	0.407951	0.102079	0.345476	0.0168805	0.522697	0.026139	0.32448	0.0663538	0.485837	0.0446522	0.336875	0.0211366	0.426167	0.0382082	0.274182	0.0773571	0.495908	0.103489	0.455228	0.0779574	0.475401	0.079332	0.280943	0.0330786	0.417716	0.0697901	0.3314	0.0414271	0.450277	0.0996598	0.295987	0.026688	0.456986	0.232823	0.355917	0.0274512	0.487217	0.013202	0.35178	0.0268937	0.42961	0.0446261
JX028	Normalized spot volume	0.489001	0.0680777	0.688553	0.0231084	0.670895	0.0996821	0.919216	0.13403	0.857936	0.276443	0.681139	0.16191	0.753893	0.135656	0.705365	0.193495	0.678819	0.122578	0.830214	0.20483	0.760204	0.138273	0.68565	0.0904933	0.543006	0.106945	0.595083	0.13401	0.697973	0.149609	0.626105	0.195149	0.806476	0.101613	0.817601	0.180481	0.783282	0.100143	0.878201	0.117845	0.961766	0.233392	0.882946	0.157972	0.697866	0.0641162	0.971316	0.369005
JX029	Normalized spot volume	0.492877	0.102903	0.371189	0.0516469	0.528796	0.0542158	0.39689	0.101264	0.448015	0.0163507	0.394144	0.0408494	0.431072	0.0809602	0.370985	0.034723	0.452905	0.021242	0.380366	0.0130203	0.494155	0.0634248	0.347452	0.0479996	0.541184	0.0479472	0.359368	0.0455658	0.49755	0.0862887	0.406698	0.0449659	0.511195	0.0389638	0.428316	0.0346693	0.573631	0.0182814	0.445452	0.0212042	0.652182	0.0495795	0.350746	0.0353961	0.553417	0.0521205	0.369986	0.00819672
JX030	Normalized spot volume	2.36021	0.32446	3.41832	0.242299	2.55643	0.29892	3.68141	0.53648	3.03588	0.277305	3.67322	0.358554	2.64411	0.16563	3.29331	0.0798601	2.71391	0.193989	3.92481	0.444239	2.78963	0.321558	3.67098	0.189393	2.47845	0.275464	3.93449	0.430903	3.06753	0.282342	3.58979	0.296062	2.96306	0.116388	4.08164	0.724843	3.25486	0.178914	2.8898	0.278698	3.13835	0.461431	4.30222	0.344474	2.6423	0.542977	4.37406	0.279716
JX031	Normalized spot volume	0.553262	0.142718	0.454945	0.102236	0.493243	0.0681429	0.450661	0.149935	0.37553	0.0591633	0.301642	0.0425758	0.510383	0.0611755	0.410401	0.110603	0.522818	0.147369	0.521504	0.115823	0.407808	0.0931911	0.358118	0.0723753	0.532094	0.0814631	0.510376	0.133526	0.413033	0.0907493	0.423213	0.0636208	0.309598	0.0607261	0.451026	0.0427432	0.414533	0.0434872	0.335571	0.0692233	0.354284	0.0836344	0.356044	0.0536545	0.339202	0.125521	0.34462	0.0631673
JX032	Normalized spot volume	0.799733	0.0188342	0.968118	0.0478289	1.02251	0.128001	0.875753	0.148914	0.778188	0.103775	0.683335	0.0410037	1.02865	0.107304	0.644118	0.0998042	1.02784	0.126516	0.75488	0.104534	0.94062	0.103594	0.693225	0.06965	0.987594	0.0988779	0.819519	0.157517	0.955693	0.0702797	0.74829	0.0581448	0.907991	0.0842555	0.64711	0.0707306	1.09328	0.0296874	0.720535	0.0906934	1.11596	0.0664961	0.624646	0.0619857	1.00343	0.100089	0.701798	0.124404
JX033	Normalized spot volume	1.19173	0.0691257	1.07735	0.0642176	1.36815	0.0875907	1.15919	0.0266232	1.21171	0.0175189	1.1593	0.0524514	1.37654	0.155231	1.16359	0.27404	1.31614	0.123374	1.14122	0.101055	1.16005	0.103075	1.04356	0.0606269	1.36651	0.0736735	1.14182	0.0317092	1.35159	0.126411	1.13821	0.291842	1.41245	0.105788	0.944804	0.290761	1.08382	0.157832	1.03801	0.216293	1.2064	0.106009	0.929943	0.0658298	1.16507	0.0570847	1.42583	0.0957722
JX034	Normalized spot volume	10.0215	1.49636	5.46339	0.220781	8.03898	0.853546	5.84566	0.424186	8.48477	1.0602	5.61586	0.815023	4.42169	1.98088	2.52814	0.432671	6.74168	1.64481	4.68499	0.792705	8.02878	0.87668	6.12385	1.13935	4.47286	0.42531	2.75853	0.220057	7.34659	0.718137	4.77717	0.601702	8.67794	1.22428	5.54493	0.414158	8.14128	0.120448	4.38051	0.857596	8.40776	0.0632275	5.86425	0.936927	8.52525	0.977562	7.16359	0.436439
JX035	Normalized spot volume	0.771507	0.0670469	1.43247	0.172647	0.64117	0.124973	0.670556	0.142358	0.751705	0.0556926	0.479192	0.0432237	0.593356	0.0725638	0.74617	0.0765058	0.719872	0.158053	0.519181	0.0772337	0.745916	0.0486732	0.451176	0.0306757	0.698411	0.134912	0.88694	0.0541727	0.812898	0.337806	0.587902	0.151287	0.771284	0.154154	0.482707	0.0642432	0.651909	0.150474	0.413296	0.0559555	0.743706	0.047288	0.50109	0.0321507	0.871821	0.162227	0.569478	0.0251416
JX036	Normalized spot volume	0.555712	0.127791	2.89788	0.297005	0.760565	0.116871	4.11917	0.137551	0.623812	0.180286	3.6032	0.296138	0.574544	0.00431459	2.36159	0.0962709	0.594752	0.0954991	3.17526	0.332911	0.598596	0.206079	3.59189	0.308234	0.584166	0.0985088	9.06129	5.75194	0.463237	0.174951	4.86179	0.163853	0.643172	0.0307342	3.2683	0.703986	0.41747	0.166423	2.13959	0.109675	0.500965	0.097217	3.30272	0.305782	0.645764	0.10212	4.70415	0.364005
JX037	Normalized spot volume	0.681892	0.392334	0.632378	0.0325973	0.283227	0.0522929	0.901092	0.0758741	0.333362	0.0981244	0.774044	0.0466553	0.15419	0.0207852	0.413345	0.0594461	0.245548	0.102828	0.838269	0.207808	0.22312	0.0532006	0.861215	0.0852489	0.326585	0.0164492	1.63567	0.187649	0.286356	0.0555936	1.16529	0.27045	0.224721	0.0229355	1.00562	0.0305144	0.398773	0.11258	1.25534	0.113011	0.299946	0.0515249	1.03249	0.160121	0.25548	0.132769	0.881072	0.257976
JX038	Normalized spot volume	0.903607	0.0951578	1.04465	0.0227528	1.18411	0.120909	1.39866	0.0872713	0.329706	0.0572264	0.509243	0.0727838	0.350513	0.0707903	1.09977	0.0528019	0.512459	0.130574	2.37197	0.106552	0.44921	0.0280635	1.93679	0.358324	0.310545	0.114682	2.29652	2.86116	0.359865	0.0302469	0.962208	0.0935309	0.398948	0.0871718	1.04608	0.0616873	0.422902	0.16151	0.568022	0.0497964	0.386183	0.175188	0.69073	0.269721	0.407867	0.113547	0.750009	0.0614314
JX039	Normalized spot volume	0.321312	0.00984582	0.876328	0.129336	0.302495	0.0436985	1.30177	0.104502	0.394089	0.0442642	1.10117	0.159647	0.40457	0.0908376	0.656273	0.0613892	0.461088	0.085313	0.960799	0.0948282	0.414427	0.124307	1.43259	0.488523	0.403725	0.0504497	1.84053	0.418606	0.314882	0.152384	1.23312	0.0981228	0.511317	0.0688374	0.751949	0.110972	0.300294	0.0954506	0.55932	0.101659	0.284395	0.128838	0.759935	0.161895	0.406838	0.0638696	1.43895	0.140147
JX040	Normalized spot volume	1.32256	0.503242	1.73243	0.208193	0.59843	0.143575	2.19796	0.122181	0.349067	0.182009	1.78939	0.362248	0.464443	0.165065	1.32684	0.0797061	0.370195	0.167681	1.44075	0.169618	0.443052	0.109635	1.75293	0.373405	0.384339	0.228529	1.41579	0.179498	0.392966	0.122874	1.83562	0.0804095	0.345612	0.0388787	1.85654	0.113763	0.375102	0.101624	0.553886	0.0428645	0.360808	0.13474	1.20031	0.0538495	0.374215	0.105245	1.78492	0.151167
JX041	Normalized spot volume	0.498555	0.144701	0.296424	0.0564911	0.869905	0.117485	0.634534	0.124295	1.14006	0.0735051	1.64388	0.999849	0.454959	0.166836	0.500141	0.240888	0.629288	0.0971249	0.35276	0.0412122	0.585504	0.167369	0.383864	0.0513484	0.568503	0.51329	0.379096	0.117189	0.362966	0.060579	0.38543	0.13152	0.520674	0.34662	0.488841	0.131101	0.442932	0.223159	0.45458	0.0784433	0.632625	0.423853	0.478946	0.124075	0.922637	0.594537	0.406358	0.12218
JX042	Normalized spot volume	1.97131	0.437465	1.89271	0.27352	1.83161	0.215618	1.77398	0.559462	1.26358	0.0739685	1.02564	0.181986	1.37997	0.246518	1.155	0.00463311	1.38678	0.233056	1.5036	0.262757	1.07136	0.0676178	1.35019	0.232669	1.64247	0.0626456	1.32302	0.127067	1.58587	0.134361	1.15957	0.260911	1.26441	0.0733338	0.788432	0.21697	0.971862	0.0755422	0.679343	0.134945	0.811396	0.00928401	0.599793	0.126457	0.533695	0.12283	0.356672	0.0708152
JX043	Normalized spot volume	0.245625	0.0176324	0.560762	0.0365761	0.174809	0.0351758	0.697932	0.133303	0.164046	0.0184762	0.509384	0.047245	0.231884	0.032449	0.830451	0.137125	0.266267	0.04564	0.887063	0.0543296	0.173676	0.0294328	0.693588	0.0529273	0.185182	0.0611065	0.39389	0.0401659	0.196489	0.0748181	0.476321	0.197401	0.27271	0.0154228	0.716377	0.119302	0.181302	0.0815285	0.356726	0.357785	0.257457	0.0230193	0.315447	0.187865	0.190019	0.0474051	0.595222	0.0543747
JX044	Normalized spot volume	0.923168	0.257557	2.06049	0.102848	1.27812	0.147966	3.21176	0.405981	1.27966	0.346229	3.34185	0.687076	1.1634	0.147355	2.9635	0.0225368	1.18679	0.103257	3.19528	0.821521	1.41828	0.353064	2.53321	0.458693	1.08206	0.0510368	4.02757	0.390334	0.954986	0.247515	3.34566	0.741955	1.07484	0.159959	3.41322	0.0447115	1.27694	0.372674	3.57686	0.483586	0.818096	0.136779	3.07587	0.2428	1.45444	0.248831	2.70111	0.488099
JX045	Normalized spot volume	0.385143	0.0161876	0.687079	0.091714	0.376279	0.0413459	1.25322	0.0835686	0.397292	0.0517761	0.547916	0.213157	0.369449	0.0593307	1.09797	0.2227	0.388263	0.0204864	1.23077	0.726628	0.351918	0.037918	1.04493	0.869719	0.286584	0.076965	0.862228	0.0424515	0.338013	0.111075	0.986391	0.273513	0.362593	0.00240033	0.486693	0.136458	0.327125	0.0403573	0.33286	0.050584	0.39475	0.111459	0.948015	0.131111	0.342947	0.0185696	0.987726	0.154441
JX046	Normalized spot volume	0.831277	0.125102	2.00537	0.0486347	0.917296	0.0901622	2.04614	0.332303	0.593634	0.0646772	1.3964	0.0314722	0.806835	0.097011	2.19953	0.724625	0.916485	0.118291	1.96525	0.260786	1.02565	0.232004	1.85537	0.210151	0.652872	0.158838	2.54028	0.202188	0.741894	0.107503	2.53784	0.202423	0.764013	0.0269971	1.42383	0.0824513	0.640794	0.0652836	0.939928	0.259874	0.745442	0.0879396	1.80229	0.300908	0.799819	0.0725222	1.69463	0.264066
JX047	Normalized spot volume	0.530097	0.023145	0.784331	0.369364	0.933132	0.224172	0.662072	0.082542	0.310506	0.0481632	0.239258	0.020661	0.432685	0.26406	0.510424	0.333115	0.795291	0.175003	0.752405	0.136505	0.664015	0.0732386	0.631223	0.331887	0.387159	0.14416	0.257037	0.0452592	0.371654	0.0692165	0.350927	0.0855488	0.463642	0.0817977	0.308663	0.0922652	0.366037	0.136114	0.35594	0.0734706	0.334954	0.0503463	0.280874	0.0156635	0.376999	0.080635	0.311285	0.049969
JX048	Normalized spot volume	7.56168	0.313372	8.77224	2.32758	7.31991	0.749365	14.5926	3.31134	7.70249	1.86319	10.056	0.686861	5.62753	0.589697	9.02369	1.45666	5.30625	1.97652	11.783	1.77565	7.05754	1.82846	8.8678	1.82789	11.0132	0.918869	11.8465	1.31486	8.18973	1.62422	13.9503	2.64951	6.83691	2.51065	14.0895	1.00255	7.10595	2.12495	13.3176	3.25976	5.569	1.8442	12.9287	0.844547	3.8695	0.970888	9.8329	3.36351
JX049	Normalized spot volume	9.8255	0.63335	16.9691	2.87184	8.28488	0.687806	15.343	2.25938	5.74626	0.580049	11.8453	3.26531	6.35874	0.690363	18.6883	0.504748	6.52006	0.432128	15.6634	1.74213	6.8227	1.15931	12.6905	1.28518	6.47038	0.36507	15.4963	0.620097	6.00557	0.841028	12.8782	0.580626	6.37612	0.690972	12.6208	2.92938	6.23102	0.190199	18.021	4.41829	6.00123	0.951171	19.0912	2.27762	5.20062	1.24462	16.7489	1.07917
JX050	Normalized spot volume	0.271702	0.0897019	0.277159	0.0460798	0.173212	0.076834	0.282397	0.0358981	0.248939	0.0770435	0.189539	0.0381776	0.178656	0.0445508	0.0838352	0.0249876	0.187173	0.056662	0.212307	0.0343506	0.221964	0.0594283	0.235154	0.0282125	0.245254	0.0470066	0.158074	0.0389338	0.248069	0.0430836	0.244073	0.0685104	0.24983	0.00690394	0.185576	0.00207052	0.214902	0.0931479	0.149635	0.0443079	0.304742	0.0171891	0.192005	0.0232601	0.208988	0.0269721	0.190822	0.04572
JX051	Normalized spot volume	0.335662	0.0252463	0.706533	0.0809679	0.310914	0.0846504	0.552717	0.192762	0.356357	0.046221	0.274495	0.0685069	0.373775	0.0859036	0.582777	0.175723	0.321689	0.0669626	0.489991	0.0786342	0.299219	0.0361345	0.420402	0.190763	0.209081	0.0475328	0.503092	0.156219	0.386997	0.139437	0.310023	0.0165198	0.293244	0.00860307	0.236157	0.0458963	0.269894	0.0216453	0.279694	0.0510719	0.288705	0.0438882	0.331529	0.0699887	0.347219	0.0416005	0.262698	0.0477969
JX052	Normalized spot volume	1.00153	0.117596	2.25551	0.150867	1.05923	0.101123	2.08729	0.140594	0.895541	0.235107	1.91936	0.105654	0.938869	0.0647828	2.02463	0.341452	1.16077	0.0966336	2.15218	0.279286	1.16908	0.0747751	2.24932	0.151627	0.889212	0.0308589	2.67371	0.130527	0.906087	0.0741882	2.18345	0.412778	0.791688	0.0941122	1.99902	0.54738	1.17748	0.189839	2.33951	0.22703	0.984651	0.0865805	2.24555	0.0548712	0.91112	0.015624	2.47569	0.101334
JX053	Normalized spot volume	2.25072	0.187443	2.65167	0.689285	2.23189	0.286258	4.59723	0.484974	1.99008	0.201727	1.81151	0.17485	1.97132	0.031802	2.7999	0.470332	2.5579	0.214177	3.49956	1.26459	2.86049	0.127212	3.63564	0.911995	2.69323	0.280209	5.51531	2.87487	1.89786	0.0461746	4.23902	2.02679	2.43561	0.492454	3.96052	1.17554	2.45544	0.216374	4.9054	2.87657	2.23988	0.144959	5.90895	2.11359	2.25941	0.587626	5.44706	1.77244
JX054	Normalized spot volume	0.155411	0.0498492	0.347118	0.0554241	0.246755	0.0393341	0.363246	0.0747993	0.224299	0.0226969	0.28118	0.0544881	0.236119	0.0465471	0.291754	0.0353714	0.225628	0.0158901	0.355472	0.0494015	0.256628	0.033624	0.309549	0.07009	0.219346	0.0356028	0.332148	0.118014	0.232426	0.0244935	0.487289	0.165757	0.257367	0.0310575	0.324866	0.039947	0.264918	0.0288084	0.316071	0.0716492	0.299302	0.0738347	0.291631	0.036822	0.266827	0.0366376	0.31242	0.0291848
JX055	Normalized spot volume	0.826247	0.095009	1.32708	0.205012	0.898067	0.0319887	1.05202	0.084891	1.03078	0.153939	2.17676	0.270488	0.916785	0.106602	1.90795	0.39262	0.95828	0.0920798	1.39651	0.175265	0.944339	0.0960766	1.57625	0.140047	1.06426	0.111988	1.34916	0.195371	0.78798	0.0106676	1.26053	0.341859	0.988071	0.111689	1.56414	0.258264	0.921371	0.0800108	1.69591	0.157986	0.869871	0.0991973	1.56032	0.106022	1.10467	0.025225	1.39193	0.174666
JX056	Normalized spot volume	0.726252	0.233858	0.449229	0.019532	0.433288	0.0716992	0.673215	0.161734	0.325403	0.0349478	0.653178	0.132441	0.369497	0.0811949	0.704819	0.114482	0.314813	0.0501219	0.8799	0.0653082	0.35406	0.0894205	0.865298	0.135419	0.595885	0.0291373	0.349605	0.0259651	0.372508	0.0168415	0.728863	0.187038	0.309421	0.0516039	0.718698	0.0881928	0.406063	0.0993085	0.558916	0.198788	0.397311	0.0154223	0.790277	0.0553275	0.377505	0.0722571	0.742883	0.111246
JX057	Normalized spot volume	1.40872	0.0527461	1.2393	0.231234	1.46926	0.24681	1.16018	0.0587167	1.51433	0.236851	1.22767	0.229436	1.34731	0.559574	0.914743	0.0910578	1.59744	0.0965869	1.02186	0.106171	1.87593	0.126496	1.17868	0.186722	1.82891	0.194876	0.950698	0.169789	1.64101	0.294393	0.969948	0.169113	1.43599	0.234983	0.882438	0.104672	1.71439	0.470362	0.746909	0.165595	2.03401	0.171149	0.834484	0.149549	1.87567	0.15695	1.0055	0.195112
JX058	Normalized spot volume	0.213376	0.0384776	0.56827	0.0885545	0.304907	0.0414647	0.490764	0.0724086	0.304562	0.0661433	0.451571	0.0545828	0.216829	0.0238951	0.31475	0.0122246	0.258611	0.0653259	0.418343	0.0519733	0.318616	0.0522998	0.51437	0.172936	0.291694	0.0103316	0.344272	0.0309034	0.343398	0.0836018	0.429178	0.0589708	0.38206	0.0896422	0.329785	0.0462647	0.394026	0.182855	0.26156	0.0516741	0.335602	0.059557	0.380218	0.0525869	0.303877	0.0446767	0.322836	0.0201065
JX059	Normalized spot volume	1.89512	0.123652	2.30709	0.337163	2.6932	0.606739	2.71823	0.293426	3.57028	1.01745	3.40486	0.151093	2.12627	0.254952	2.26655	0.775563	2.42835	0.383902	2.25796	0.357819	3.10018	0.631507	3.33819	0.925311	2.99227	0.0609923	2.6625	0.180628	3.22668	0.24925	2.68677	0.241279	2.79665	0.475118	3.76861	1.16981	2.21522	0.774317	1.66441	0.618423	2.82837	0.577424	2.50467	0.339305	3.81426	1.66411	4.10905	1.02039
JX060	Normalized spot volume	0.937897	0.286838	0.846019	0.168341	0.605046	0.109612	0.682173	0.103921	0.72621	0.142637	0.607535	0.0872358	0.816705	0.174088	0.984511	0.470841	0.724289	0.0434541	0.696068	0.109279	0.778927	0.0280647	0.628182	0.0403527	0.890284	0.162994	0.806178	0.163974	1.12661	0.242689	0.852893	0.120365	0.925179	0.289877	0.56655	0.0761545	0.750487	0.0997692	0.489929	0.122896	0.875011	0.0864662	0.5812	0.111994	0.982253	0.128323	0.617021	0.0772539
JX061	Normalized spot volume	0.125241	0.0343983	0.181679	0.0147412	0.188842	0.0236423	0.203199	0.0762124	0.191794	0.0436571	0.247797	0.0555507	0.196807	0.0181385	0.16372	0.0436486	0.224753	0.0535097	0.232092	0.0251121	0.246062	0.0136114	0.20407	0.0629053	0.207241	0.0179336	0.190857	0.0567204	0.202643	0.0408819	0.203421	0.034068	0.268698	0.00305955	0.241826	0.0417529	0.25528	0.0173921	0.248717	0.0294862	0.286782	0.0302858	0.19728	0.0189266	0.262502	0.00971633	0.239682	0.0152882
JX062	Normalized spot volume	0.0678566	0.00483891	0.137281	0.0108628	0.107927	0.0166138	0.142871	0.0262292	0.10955	0.0134329	0.135655	0.0151472	0.104858	0.0139594	0.114716	0.0281828	0.0988476	0.0081245	0.142909	0.039325	0.0971945	0.0176349	0.140621	0.0142207	0.0748928	0.0170772	0.143499	0.0354583	0.0839604	0.0199136	0.144232	0.00592502	0.103268	0.00879625	0.13436	0.0259959	0.108183	0.0354689	0.0863521	0.00896212	0.117918	0.0134114	0.117065	0.0123833	0.132971	0.0163745	0.154474	0.0262455
JX063	Normalized spot volume	0.483487	0.0251768	0.479213	0.0732866	0.64638	0.151063	0.851486	0.0436455	0.850739	0.102411	0.702016	0.0500537	0.67064	0.162288	0.774086	0.127444	0.742709	0.136441	0.81582	0.166684	0.968474	0.0575446	0.892977	0.0294288	0.695742	0.144058	0.460099	0.0167308	0.617253	0.128901	0.634274	0.126391	0.869652	0.0448065	1.0261	0.113682	0.802452	0.211648	0.895966	0.110119	0.696175	0.12873	0.825133	0.0401595	0.815697	0.18416	0.652353	0.0610797
JX064	Normalized spot volume	3.19251	1.04563	2.3075	0.149233	1.72639	0.23086	3.07268	0.405465	1.80613	0.145963	2.13583	0.289094	2.91449	0.112535	3.13033	0.467193	1.79474	0.554268	2.44055	0.41197	1.71269	0.488778	2.08626	0.197048	2.28776	0.641092	2.21193	0.238153	1.55803	0.0457151	2.3494	0.251972	2.15817	0.480299	2.17364	0.113357	2.23165	0.778338	3.35814	0.387754	1.7717	0.329235	2.59546	0.735036	1.68413	0.351588	1.73447	0.0366309
JX065	Normalized spot volume	0.940559	0.16765	0.831396	0.0508401	0.873922	0.131312	0.766359	0.0839497	1.03603	0.0848672	0.882989	0.125472	1.41443	0.607942	0.708626	0.258198	0.911292	0.146425	1.07689	0.15914	0.939317	0.0969828	0.998838	0.158735	0.773055	0.0995024	1.04677	0.0622357	0.777998	0.0644238	0.806348	0.181458	0.767886	0.275381	0.75998	0.139905	1.11848	0.199427	0.828125	0.0983703	1.14468	0.395753	0.791104	0.0458379	0.660025	0.0108073	0.855621	0.0816987
JX066	Normalized spot volume	0.171771	0.0723046	0.155721	0.012081	0.12424	0.0419921	0.164417	0.0199964	0.162312	0.0339708	0.196684	0.0465591	0.179757	0.0172672	0.125297	0.0340503	0.181896	0.027554	0.182018	0.0226503	0.198883	0.0282116	0.163141	0.0405618	0.113182	0.0370275	0.155224	0.0272054	0.132675	0.0187847	0.10202	0.00861395	0.123108	0.0382901	0.120235	0.030469	0.196525	0.0503905	0.166082	0.0232971	0.189697	0.021979	0.131246	0.036464	0.143265	0.0240223	0.214755	0.0584434
JX067	Normalized spot volume	0.727378	0.105579	0.672037	0.150258	0.585319	0.227696	0.923665	0.224255	0.577155	0.277089	0.501702	0.157036	1.05504	0.442615	0.835901	0.124949	0.70212	0.132004	0.671476	0.129622	0.723249	0.120662	0.628746	0.194374	0.713176	0.154483	0.962069	0.231896	0.657337	0.0440164	0.975997	0.145143	0.7807	0.0777012	0.792214	0.134399	0.752603	0.193915	0.945396	0.171689	0.796725	0.122292	0.954213	0.173731	0.536706	0.179983	0.76922	0.102534
JX068	Normalized spot volume	0.236312	0.0344944	0.266175	0.0509474	0.202401	0.0443669	0.259651	0.00292877	0.196708	0.0217735	0.185258	0.0634507	0.18426	0.0223907	0.127775	0.0395525	0.188821	0.0613525	0.188557	0.027809	0.206894	0.0321627	0.145061	0.0832614	0.201937	0.0449243	0.147586	0.0192319	0.216927	0.0308375	0.231201	0.0358606	0.233961	0.00631099	0.192017	0.0118642	0.204883	0.0807604	0.160263	0.027015	0.25187	0.0238939	0.196989	0.020632	0.253325	0.0489459	0.146545	0.040672
JX069	Normalized spot volume	0.868843	0.124388	0.635581	0.0886929	0.633729	0.00975697	0.580314	0.0587643	0.596188	0.142126	0.706929	0.0820163	0.569416	0.108554	0.555159	0.173422	0.508823	0.0441435	0.931167	0.315045	0.582937	0.0202625	0.540514	0.075037	0.448525	0.0526637	0.724645	0.0948149	0.555834	0.0667133	0.61239	0.0733887	0.455726	0.0367052	0.549045	0.15529	0.58976	0.136273	0.627661	0.0426926	0.514772	0.0438501	0.495502	0.0507995	0.447446	0.0352857	0.689251	0.111089
JX070	Normalized spot volume	0.585201	0.0464897	0.671618	0.0149593	0.461895	0.035969	0.784082	0.0343127	0.46886	0.0290377	0.586542	0.0584792	0.592975	0.121062	0.888899	0.05063	0.53375	0.0167502	0.928433	0.0224712	0.507437	0.139703	0.849674	0.0263879	0.513335	0.0197169	0.722747	0.112638	0.626801	0.0935066	0.719732	0.0485822	0.544621	0.0387045	0.754851	0.039667	0.583319	0.0557991	0.544199	0.12927	0.62669	0.199001	0.749637	0.093047	0.567285	0.0621976	0.698459	0.0450803
JX071	Normalized spot volume	1.53831	0.304512	1.50191	0.171445	1.47747	0.0123159	2.09558	0.371037	1.7463	0.529783	2.21206	1.17708	1.12325	0.161363	1.38254	0.0663162	1.36784	0.191747	1.86568	0.278297	1.4728	0.405484	1.67618	0.408022	1.52611	0.200711	1.45757	0.105065	1.33657	0.214146	1.37816	0.339133	1.52738	0.0796273	1.45125	0.314735	1.18469	0.248714	1.56874	0.0344243	1.2496	0.0250507	1.333	0.123266	1.37641	0.168489	1.46487	0.233548
JX072	Normalized spot volume	0.878885	0.223922	1.0864	0.160505	0.630611	0.0469592	0.857015	0.217055	0.605578	0.0943113	0.850516	0.0352289	0.641919	0.114981	0.783445	0.135274	0.80293	0.0677775	0.869951	0.135664	0.83358	0.0395534	0.829875	0.0916759	0.68782	0.0698603	0.984995	0.104393	0.876365	0.294501	0.890112	0.0461541	0.638966	0.0561217	0.873985	0.153048	0.797082	0.147465	1.00086	0.158435	0.741704	0.0480529	0.892734	0.122423	0.564575	0.111585	0.877456	0.148006
JX073	Normalized spot volume	3.75778	0.355201	3.59614	0.292412	4.69031	0.226649	4.11732	0.329878	4.43444	0.336073	3.38985	0.240884	3.78367	0.00862162	3.66262	0.714926	3.81959	0.158613	3.99227	0.126556	3.92863	0.401756	3.17403	0.471779	4.25597	0.113244	3.42453	0.069156	4.14529	0.307831	3.29978	0.455472	4.2753	0.174771	3.31642	0.413868	3.9735	0.392383	2.51388	0.116896	4.37402	0.172152	3.18364	0.46576	4.13914	0.0780383	4.1654	0.35463
JX074	Normalized spot volume	1.19219	0.112085	1.04313	0.129498	0.943241	0.0538372	1.10057	0.00777376	0.762728	0.178741	0.835053	0.173807	1.21283	0.0615369	0.966374	0.111535	1.10093	0.173197	1.03782	0.103193	1.08212	0.199813	1.10517	0.264289	1.17295	0.0669591	1.40322	0.0183155	0.898416	0.0955412	0.941721	0.266713	0.783456	0.0774178	0.89541	0.0716257	1.05827	0.115951	0.887256	0.238979	1.03259	0.0754821	0.991416	0.0666062	0.752271	0.131217	1.00817	0.261333
JX075	Normalized spot volume	0.26501	0.0395054	0.28714	0.0513264	0.343568	0.0362646	0.355141	0.0618505	0.320075	0.0559221	0.332052	0.0239657	0.261808	0.033534	0.358017	0.0229867	0.309917	0.045284	0.351775	0.0470623	0.363947	0.0426348	0.468802	0.039268	0.414834	0.0702417	0.479568	0.0553396	0.390315	0.0783719	0.326921	0.0336068	0.355409	0.0269201	0.386075	0.0432411	0.338407	0.0772089	0.386337	0.053662	0.342682	0.0590186	0.392035	0.0115875	0.358534	0.0108966	0.487	0.077055
JX076	Normalized spot volume	0.33307	0.0691858	0.384453	0.0251068	0.344821	0.0294015	0.443002	0.0589874	0.273359	0.0798204	0.361045	0.092959	0.448984	0.105897	0.275616	0.0289611	0.367017	0.0372153	0.44635	0.063406	0.376579	0.0724036	0.466264	0.013259	0.272269	0.0498244	0.320856	0.125741	0.260079	0.0659977	0.331449	0.0203352	0.350533	0.108392	0.294516	0.0241354	0.355663	0.0883365	0.353999	0.0392076	0.483486	0.15804	0.382873	0.0711456	0.369842	0.0930889	0.345599	0.14422
JX077	Normalized spot volume	0.374108	0.0261093	0.4729	0.0491887	0.487356	0.12011	0.416984	0.0144377	0.442914	0.0275783	0.470376	0.0427624	0.336536	0.115695	0.425625	0.0133106	0.38223	0.0208626	0.369603	0.0687535	0.473462	0.0512016	0.529401	0.0314983	0.341567	0.0227747	0.403408	0.0511583	0.352217	0.0176551	0.421775	0.0691185	0.378204	0.0771599	0.422164	0.0148824	0.355812	0.085441	0.409528	0.0316122	0.384563	0.0208426	0.360639	0.0582335	0.360254	0.0134162	0.430976	0.0366262
JX078	Normalized spot volume	1.66428	0.127149	1.65671	0.170482	1.69274	0.0984009	1.33417	0.161229	2.04602	0.739864	1.39927	0.0553703	1.5467	0.198116	1.38932	0.133343	1.76403	0.0741026	1.32833	0.246118	1.49055	0.112569	1.32695	0.128692	1.55835	0.196181	1.34041	0.12094	1.67767	0.0320629	1.41001	0.27672	1.59371	0.111135	1.40091	0.149798	1.63945	0.109272	1.56491	0.0449112	1.66986	0.158114	1.40865	0.0642385	1.549	0.0623023	1.40913	0.297854
JX079	Normalized spot volume	2.0862	0.034765	2.73238	0.367749	2.39566	0.168399	2.64612	0.0907649	2.49596	0.0249942	2.82634	0.226281	2.49038	0.347269	3.1124	0.572097	2.51061	0.335185	2.69998	0.279141	2.76318	0.587119	2.72245	0.116953	2.65304	0.15739	2.78397	0.228107	2.54362	0.287001	2.57217	0.562126	2.28574	0.142406	3.07725	0.437662	2.73087	0.367317	3.12188	0.593395	2.60741	0.309915	2.81001	0.177847	2.90622	0.191423	2.97119	0.258751
JX080	Normalized spot volume	6.89581	0.0784829	6.80722	0.239219	7.50274	1.02566	7.1108	0.211751	6.51573	0.429564	5.48079	0.184214	7.38366	1.01061	7.35495	1.48866	6.77025	1.18506	6.31824	0.188006	6.16816	0.743418	5.98908	0.76402	7.11025	0.497256	6.09638	0.215648	6.93919	0.238459	6.57131	0.622602	6.7362	0.284697	6.11179	1.0274	6.86813	0.600967	6.29241	0.702673	6.01426	0.0778643	6.96051	0.570301	6.67734	0.197731	6.36683	0.490792
JX081	Normalized spot volume	0.136218	0.015972	0.510541	0.187742	0.248318	0.133799	0.392205	0.270221	0.142958	0.0335873	0.313673	0.317934	0.203651	0.126992	0.240971	0.0933542	0.205825	0.0952166	0.340184	0.0682349	0.139239	0.0526393	0.47564	0.257917	0.135265	0.040059	0.589564	0.203826	0.143676	0.0413272	0.56987	0.0480574	0.15323	0.0106765	0.487639	0.183952	0.167414	0.0400848	0.341524	0.14067	0.165776	0.0778181	0.495942	0.0478046	0.22143	0.173598	0.485082	0.155991
JX082	Normalized spot volume	0.216648	0.0746307	0.458928	0.0788472	0.301213	0.0357184	0.550718	0.0433136	0.292957	0.0643376	0.319989	0.0357815	0.155684	0.026715	0.238858	0.0331843	0.239517	0.0443101	0.325279	0.0344312	0.282463	0.0388512	0.506849	0.11933	0.308542	0.01855	0.340029	0.036446	0.287627	0.0172378	0.31165	0.0313136	0.256037	0.0247444	0.249461	0.0124199	0.226362	0.0130583	0.271832	0.0235904	0.255428	0.0499612	0.258411	0.0261615	0.229935	0.0327326	0.261537	0.0151139
JX083	Normalized spot volume	8.91181	0.287113	31.0437	3.75135	9.25865	2.03295	23.8136	1.45865	8.26767	0.695351	23.5343	5.22272	9.81093	4.24054	38.6098	3.36973	7.13201	0.493881	30.2653	2.70697	8.37772	2.62422	24.1328	2.34543	7.34354	0.705556	25.9617	4.24592	8.50326	1.64702	23.214	0.714093	6.9253	0.654888	23.9656	8.68247	6.48253	0.655115	35.3485	1.79187	7.08358	1.34538	33.5396	1.62338	7.18844	0.959737	31.7649	4.41835
JX084	Normalized spot volume	0.868293	0.195877	1.24532	0.096995	1.05381	0.0914439	0.7741	0.165391	1.12465	0.511491	0.585965	0.0625976	0.702719	0.0587846	0.474054	0.0718831	0.834088	0.0384967	0.422191	0.0141419	0.854898	0.0366475	0.476798	0.0261648	1.77807	0.149302	1.25809	0.0214549	1.27197	0.339541	0.892919	0.172017	0.845729	0.112811	0.517329	0.0488797	0.952296	0.0650813	0.557915	0.097847	1.04305	0.0146804	0.409782	0.0736219	0.816035	0.140922	0.406516	0.047382
JX085	Normalized spot volume	0.59443	0.113326	4.37721	0.760897	0.462981	0.129536	2.07746	0.360846	0.213682	0.0773716	0.254968	0.104364	0.209272	0.0702391	0.422773	0.0687028	0.330752	0.133715	0.364891	0.0613426	0.267317	0.188159	0.305045	0.124152	0.294989	0.0727421	0.398562	0.117803	0.234595	0.0750633	0.392995	0.129762	0.227609	0.0376094	0.412617	0.143421	0.237427	0.0298518	0.534141	0.22489	0.17871	0.0850522	0.548861	0.146793	0.201038	0.0578528	0.389965	0.00870755
JX086	Normalized spot volume	0.57593	0.271675	3.72773	0.482804	0.399536	0.0619902	1.84318	0.0951773	0.288934	0.0806073	1.99472	0.337622	0.392142	0.113887	5.48173	1.53558	0.471231	0.220454	2.10005	0.195549	0.284324	0.110669	0.982002	0.121819	0.419905	0.182671	1.42364	0.0339638	0.316372	0.0576891	1.34867	0.178019	0.299121	0.0964665	1.28696	0.285264	0.317562	0.0628048	2.59552	0.211202	0.305549	0.147792	2.34772	0.212847	0.426635	0.0741061	2.45161	0.626648
JX087	Normalized spot volume	0.631011	0.296893	2.71059	0.177107	0.812615	0.238602	1.7441	0.265358	0.3342	0.053183	0.472637	0.0761117	0.488895	0.0402252	1.17104	0.234008	0.581389	0.0715076	0.992763	0.300635	0.509937	0.327621	0.410016	0.0575302	0.416326	0.198437	3.68945	3.45487	0.333367	0.0730426	1.0125	0.127322	0.34592	0.142919	0.404306	0.0914082	0.412127	0.129061	0.268394	0.00860672	0.346135	0.0704044	0.754692	0.156607	0.231219	0.0221596	1.02514	0.182714
JX088	Normalized spot volume	1.41182	0.433112	8.80932	1.41461	1.38727	0.260935	10.5981	1.46085	0.98944	0.138903	5.67927	0.172926	0.961944	0.144713	10.323	2.63261	1.01901	0.118621	9.22109	0.553755	0.8827	0.122077	8.07131	0.70202	1.10103	0.400855	10.9192	1.79469	1.36823	0.808553	8.58941	1.21331	1.02218	0.108447	6.15459	1.20239	1.20385	0.458874	7.34735	0.6959	1.05893	0.118199	10.5968	0.296738	1.1849	0.253303	6.70791	0.897513
JX089	Normalized spot volume	0.802855	0.390082	3.80206	0.112171	0.832212	0.193218	1.11772	1.05197	0.466834	0.0520354	1.35944	0.0335285	0.405788	0.0722888	1.03258	0.290393	0.510643	0.073393	1.68398	0.493911	0.492003	0.136933	1.70276	0.156256	0.607586	0.274151	1.87975	0.378949	0.652072	0.185095	2.36181	0.257766	0.526696	0.271361	2.4659	0.462384	0.417577	0.223033	1.28297	0.169833	0.513371	0.152323	2.35529	0.809439	0.585706	0.146991	3.08975	0.682002
JX090	Normalized spot volume	1.20778	0.177156	1.40543	0.415766	0.625208	0.300774	2.08843	0.213319	0.919061	0.425616	1.03825	0.57892	0.706759	0.0846949	1.47676	0.14031	0.599386	0.307608	1.61624	0.15059	0.830419	0.218831	1.24131	0.445206	1.38796	0.220563	1.84094	0.0713562	0.842751	0.156876	2.17308	0.1634	0.756993	0.193031	2.05599	0.146859	0.701254	0.335993	3.65773	2.04445	0.591213	0.180936	1.97706	0.278062	0.481664	0.0823831	1.49624	0.63894
JX091	Normalized spot volume	0.246278	0.111976	0.703725	0.0818771	0.259123	0.0457521	0.429122	0.139705	0.193215	0.0413732	0.146304	0.0176907	0.208663	0.0915763	0.103789	0.0430224	0.125523	0.0413546	0.206512	0.0530326	0.179328	0.0232197	0.221084	0.0253003	0.287828	0.0922128	0.307682	0.157865	0.161393	0.0412809	0.339921	0.11979	0.159041	0.0257529	0.172444	0.0222689	0.140164	0.0655313	0.139469	0.0153893	0.16765	0.0414893	0.207659	0.0810388	0.178837	0.0515757	0.187114	0.0249848
JX092	Normalized spot volume	2.40345	0.215804	6.78313	0.746445	2.61328	0.148053	5.55974	0.475641	1.91213	0.39177	4.37945	0.705593	1.31604	0.105651	6.8006	1.15604	1.78387	0.266211	5.05608	0.793225	1.81785	0.298487	5.57554	0.640284	2.28137	0.516458	6.29371	0.552924	1.56226	0.0143307	5.90958	0.598719	1.47484	0.034579	4.15439	0.883131	1.68331	0.245905	3.74858	0.640845	1.34351	0.385281	6.22221	0.556217	1.44504	0.0727746	8.28687	1.47268
JX093	Normalized spot volume	1.73562	0.279131	2.2948	0.248806	1.68796	0.234077	2.22253	0.0466757	1.80148	0.385665	2.63987	0.685014	0.868166	0.233065	3.33501	0.11593	1.53371	0.19025	2.21667	0.401845	1.13591	0.253135	3.07005	1.57909	1.61374	0.248285	2.69676	0.33543	1.12797	0.375838	2.56018	0.587103	1.21096	0.278916	2.16742	0.649369	0.892806	0.145488	3.48629	0.519642	1.19846	0.261932	3.12229	0.549459	1.52494	0.386071	4.70209	0.639321
JX094	Normalized spot volume	4.62308	0.376872	1.95681	0.151326	3.7087	0.0558826	1.49719	0.149398	3.47982	0.444669	1.14213	0.236477	3.57361	0.268345	1.49926	0.107715	3.93191	0.034662	1.5198	0.027286	4.28203	0.43955	1.70911	0.117009	3.40092	0.477372	1.99037	1.26334	3.77868	0.28739	1.0137	0.117692	4.01544	0.274925	1.45793	0.0662216	3.80721	0.554762	1.63066	0.21922	3.33272	0.238976	1.02294	0.0900089	3.59459	0.206343	1.257	0.178994
JX095	Normalized spot volume	0.585072	0.109483	0.649047	0.042924	0.838748	0.103623	0.605541	0.151952	0.834912	0.153372	0.602255	0.0819058	0.899409	0.273303	0.889906	0.286056	0.747455	0.145391	0.490509	0.171289	0.977128	0.0650157	1.25858	0.825876	0.819557	0.286286	0.438597	0.162501	0.691583	0.298187	0.653331	0.147816	0.877545	0.0437384	0.686498	0.341513	0.344137	0.0450822	0.289443	0.0590235	0.666081	0.104312	0.562795	0.158236	0.798755	0.183185	0.755001	0.0686955
JX096	Normalized spot volume	1.26303	0.0625226	0.889259	0.360504	0.702966	0.250925	0.679155	0.0757877	0.808546	0.0650025	0.674242	0.0583539	1.44631	0.0789412	1.03818	0.328611	0.903775	0.117911	0.911267	0.0312856	0.643397	0.0654017	0.59899	0.0559581	0.399703	0.08924	0.336407	0.0741893	0.49047	0.117399	0.440698	0.0146775	0.707204	0.133357	0.649557	0.0283035	0.696791	0.154195	1.07234	0.6056	0.725904	0.0703479	0.720194	0.142456	0.680916	0.0769231	0.72627	0.100294
JX097	Normalized spot volume	0.578589	0.107539	1.76727	0.201697	0.658502	0.0730343	1.42854	0.146557	0.429129	0.0394048	1.72161	0.156992	0.898783	0.321462	1.67606	0.490461	0.791263	0.0757677	1.78986	0.149058	0.701183	0.074418	1.75797	0.201269	0.558467	0.0773652	1.65547	0.20732	0.540637	0.0550487	1.69184	0.17132	0.457813	0.12222	1.65068	0.216179	0.609247	0.196819	1.80873	0.178721	0.528774	0.0915946	1.53176	0.0931083	0.428494	0.0485781	1.41653	0.0132336
JX098	Normalized spot volume	1.18852	0.174273	1.9648	0.361185	0.82049	0.137926	1.52808	0.286247	0.557166	0.0980462	0.768964	0.0319646	0.581863	0.0354147	1.615	0.606035	0.67117	0.0140726	0.752817	0.616271	0.656018	0.0351732	1.13573	0.217459	0.650069	0.105368	1.69319	0.0852033	0.769014	0.15904	1.53602	0.624414	0.873242	0.0479634	1.04765	0.561915	0.749776	0.0944527	1.3086	0.360731	0.732992	0.059411	1.04873	0.211326	0.939701	0.133704	0.94172	0.138299
JX099	Normalized spot volume	0.506407	0.076699	0.960879	0.115488	0.458299	0.0288911	0.633943	0.0278147	0.421989	0.0369271	0.538477	0.105061	0.392357	0.0558732	0.646565	0.257283	0.443193	0.0223128	0.798039	0.198654	0.556858	0.204347	1.25239	0.193043	0.432596	0.0676036	0.579768	0.0153544	0.569411	0.192409	0.61289	0.150407	0.441559	0.0576109	0.655916	0.0888291	0.482998	0.0615464	0.926686	0.0542505	0.467994	0.0659899	0.985722	0.129407	0.358547	0.0674988	0.833621	0.0373806
JX100	Normalized spot volume	2.32359	0.326982	4.16208	0.523029	1.66051	0.139857	3.22975	0.587817	1.62202	0.249051	2.00105	0.216326	2.16534	0.0732833	3.41795	0.474294	1.98547	0.0946553	3.09428	0.354763	1.58014	0.142765	2.7555	0.20674	1.58941	0.157719	3.78474	0.284595	1.60691	0.259999	3.17913	0.965863	1.61174	0.261532	2.51379	0.540066	1.71779	0.21332	2.11946	0.0832337	1.48538	0.305872	2.31847	0.413173	1.42814	0.283076	2.48184	0.395715
JX101	Normalized spot volume	0.616616	0.160437	2.20302	0.0783851	1.92048	0.135231	1.37288	0.0300683	1.4839	0.0776784	1.30642	0.194804	1.50979	0.144667	2.24434	0.696725	1.60679	0.0795281	1.3561	0.0505327	1.81146	0.169132	1.53514	0.246395	1.77449	0.0662156	1.49193	0.0951048	1.84273	0.381601	1.20434	0.136338	1.67244	0.120389	1.40276	0.20698	1.44849	0.158858	1.33929	0.263255	1.61144	0.13304	0.964788	0.266291	1.65338	0.0833049	1.42131	0.272132
JX102	Normalized spot volume	1.11067	0.0334951	1.18808	0.114777	0.891345	0.0556202	1.08329	0.135113	0.741471	0.0574843	0.662259	0.0661977	0.908516	0.0504038	0.46757	0.12681	0.820126	0.0495091	0.626517	0.0534164	0.731746	0.0555645	0.732153	0.105824	1.05831	0.131399	1.34725	0.0815207	1.06778	0.0669824	0.964917	0.043995	0.856744	0.105091	0.785845	0.0954406	1.00828	0.105962	0.627838	0.0816767	1.03395	0.0701652	0.939057	0.11262	1.10826	0.128151	0.921007	0.202511
JX103	Normalized spot volume	0.445623	0.0985276	0.549713	0.032368	0.44221	0.132238	0.325501	0.0937201	0.268264	0.0439552	0.247474	0.0956745	0.291558	0.0367188	0.253667	0.0428489	0.354884	0.0690636	0.262725	0.0887123	0.347609	0.0715617	0.2666	0.0554781	0.435025	0.0587478	0.503277	0.0497972	0.356328	0.0162106	0.386123	0.0515876	0.411694	0.0854148	0.217688	0.0478568	0.278641	0.00463136	0.209561	0.0404348	0.344958	0.0233982	0.218626	0.0431554	0.289705	0.061404	0.290193	0.126874
JX104	Normalized spot volume	0.755966	0.0666106	1.21776	0.0794806	0.581933	0.115335	1.16139	0.195549	0.811048	0.0914799	1.22287	0.163441	0.96616	0.203313	1.243	0.174844	0.886599	0.0876446	1.1286	0.0997454	0.878044	0.0322752	1.2995	0.0643247	1.16199	0.173489	1.47531	0.0363656	0.957051	0.195745	1.52443	0.291902	0.933208	0.117823	1.18456	0.0520355	1.00329	0.147572	1.12895	0.334563	1.07904	0.0606306	1.16387	0.189203	1.1255	0.17589	0.924457	0.058456
JX105	Normalized spot volume	6.83756	1.73057	3.56495	0.416704	5.37661	0.781856	3.69323	0.653551	4.93485	0.593032	3.07453	0.439863	5.22446	0.723759	3.39204	0.35379	5.49451	0.376993	4.00431	0.381229	5.75636	1.12933	3.66653	0.0539349	4.80393	0.494912	3.37909	0.154675	5.76296	0.566219	3.18144	0.238445	5.37513	0.125881	4.11861	0.0785755	5.42879	0.939276	3.73818	0.428566	4.68061	0.106008	3.04645	0.384815	4.88409	0.190711	3.15866	0.546205
JX106	Normalized spot volume	0.955008	0.267524	1.49298	0.652671	0.999631	0.0860083	1.70169	0.184524	1.22587	0.299667	1.84379	0.28868	1.82317	0.20014	2.00123	0.340025	1.56746	0.201512	1.82505	0.215635	1.73963	0.165384	1.90752	0.224903	1.73969	0.188154	1.61774	0.218669	1.23641	0.0324065	1.40348	0.129177	0.846816	0.150337	1.26247	0.456029	1.37666	0.336302	1.49282	0.31156	1.54234	0.124314	1.39984	0.190863	1.21319	0.201446	1.4424	0.583216
JX107	Normalized spot volume	1.51151	0.157172	0.994645	0.0221785	1.1014	0.0401117	1.06713	0.015724	1.09124	0.08575	0.958208	0.0882004	1.56334	0.310145	0.869811	0.0639275	1.1513	0.0904574	0.875465	0.0733487	1.16566	0.0690828	0.998414	0.210779	1.38022	0.0834385	0.915101	0.0624738	1.39907	0.0784887	0.890782	0.0519495	1.24418	0.0416267	1.0021	0.088235	1.36587	0.148602	0.953254	0.021218	1.38817	0.0583946	0.903948	0.0590054	1.22135	0.0533314	1.02263	0.164466
JX108	Normalized spot volume	1.89514	0.21527	1.93939	0.244771	2.48482	0.219449	1.83761	0.382848	3.0416	0.577469	2.37261	0.682812	2.81407	0.340754	2.04831	0.425936	3.13724	0.549859	1.98247	0.305373	2.94281	0.0768635	2.22572	0.0674186	2.21689	0.2926	1.98263	0.313111	2.67883	0.495059	1.91464	0.334444	2.86091	0.413422	1.99959	0.186804	2.5532	0.144057	2.10228	0.629039	3.77834	0.194523	1.70825	0.393382	3.5745	0.159788	1.94009	0.0855688
JX109	Normalized spot volume	0.892974	0.0350609	1.38812	0.0808107	0.919532	0.0222306	1.17152	0.0722851	0.792402	0.0791906	0.933559	0.13169	0.765842	0.00765284	1.25978	0.232331	0.903251	0.0699565	1.03331	0.0860069	0.781486	0.0438825	1.58178	0.71148	0.935411	0.198403	1.07961	0.146331	0.873739	0.0946903	1.06337	0.262589	0.88775	0.0419992	1.10359	0.131623	0.794076	0.0784514	1.1381	0.0920982	0.846667	0.117065	1.14442	0.0742077	0.857152	0.0937069	1.11933	0.126775
JX110	Normalized spot volume	0.623933	0.0673513	0.62233	0.0633659	0.522069	0.0337211	0.559138	0.120446	0.533889	0.0680332	0.536246	0.117758	0.508945	0.0569094	0.413247	0.136157	0.55023	0.0224868	0.456093	0.0870066	0.598496	0.0535082	0.595366	0.0666839	0.659504	0.0869742	0.458038	0.0235899	0.563206	0.123753	0.467625	0.043143	0.554706	0.0853398	0.397375	0.00288235	0.484319	0.048326	0.327667	0.0950347	0.567781	0.0795984	0.398217	0.0528056	0.545315	0.0248223	0.428561	0.0319662
JX111	Normalized spot volume	0.996042	0.076876	1.49573	0.0239597	1.17837	0.0642291	1.17108	0.0928344	1.52346	0.179165	1.2742	0.255612	0.858496	0.0151848	0.929289	0.0729433	1.17779	0.0299403	0.992686	0.147042	1.00951	0.155524	0.845651	0.0769559	1.34604	0.139784	1.7012	0.0940345	1.26643	0.258292	1.192	0.0800769	1.21456	0.0852603	1.15743	0.14892	1.21175	0.250145	1.12852	0.11353	1.21371	0.145013	1.31826	0.0317568	1.51288	0.310378	1.47287	0.175057
JX112	Normalized spot volume	1.69638	0.268182	1.88603	0.169441	1.74735	0.177252	1.36779	0.164891	1.36022	0.137411	1.02999	0.0767098	1.43161	0.130842	1.3556	0.0722336	1.47851	0.188953	1.17961	0.0943526	1.2904	0.0817256	1.32529	0.0904957	1.38329	0.0475168	0.958166	0.0160227	1.40208	0.122497	0.992372	0.139832	1.27031	0.176962	0.953162	0.211985	1.14209	0.104831	0.945224	0.181181	1.19068	0.0202747	0.977797	0.154451	1.44032	0.24139	1.04783	0.111615
JX113	Normalized spot volume	2.78244	0.417517	1.89509	0.183592	1.62617	0.186757	1.74402	0.0666675	1.7183	0.0099395	1.55344	0.0500409	1.9168	0.095585	1.58976	0.0228823	1.80272	0.334023	1.69542	0.319843	1.7834	0.17647	2.10039	0.318928	2.0237	0.306244	1.98883	0.26421	2.15507	0.127807	1.76427	0.0762826	1.82677	0.253049	1.42856	0.140381	1.80221	0.0830319	1.42485	0.201391	1.7099	0.244769	1.40787	0.200556	1.59995	0.261739	1.51892	0.216158
JX114	Normalized spot volume	1.49221	0.14395	1.56896	0.096364	1.63293	0.195876	1.45628	0.0998969	1.94291	0.242999	1.53529	0.185915	1.31364	0.0608272	1.73877	0.3412	1.74503	0.212608	1.37553	0.156721	1.62311	0.124132	1.64067	0.232245	2.51339	1.01357	1.64316	0.0299181	2.21278	0.397477	1.63446	0.121708	1.50066	0.0420667	1.59567	0.137827	1.46194	0.284498	1.57027	0.166872	1.7493	0.198448	1.74278	0.153498	2.01395	0.177994	1.73153	0.371325
JX115	Normalized spot volume	10.8378	0.428525	8.51422	0.617971	10.9053	1.14856	8.28517	0.879786	10.91	0.133843	7.17172	0.849023	10.8678	0.608656	9.93887	0.209478	10.8305	0.912812	9.23536	0.26835	10.9056	1.73568	8.75173	1.27937	11.7378	1.02082	9.07107	0.0998365	12.8333	1.09884	9.29062	0.403157	11.2989	0.981953	9.66265	0.511842	11.4914	1.36922	7.8486	0.549273	11.8628	1.20039	8.67859	0.288752	13.5882	1.01013	9.2872	0.963652
JX116	Normalized spot volume	1.29642	0.184624	1.34257	0.110073	1.13947	0.121129	1.35543	0.124056	0.861416	0.0637532	1.19949	0.166574	1.61727	0.31663	1.71058	0.268992	1.30895	0.311683	1.3003	0.235566	1.10816	0.101834	1.23227	0.0345234	1.63738	0.168771	1.32026	0.277409	1.27142	0.0804026	1.14143	0.0838555	1.03569	0.166896	0.945559	0.162201	1.35921	0.17844	1.205	0.163432	1.21071	0.198149	1.09765	0.14855	1.15667	0.10325	1.12347	0.0773431
JX117	Normalized spot volume	1.30968	0.165871	1.25092	0.0975405	1.33175	0.0859043	0.964863	0.179175	1.34563	0.0289917	0.997947	0.211497	1.32703	0.145699	0.960686	0.0845892	1.43645	0.0749873	0.98952	0.336365	1.58264	0.210382	0.95837	0.256599	1.38086	0.0833357	0.999974	0.225003	1.45319	0.296631	0.908904	0.232675	1.45463	0.141591	0.885816	0.113784	1.26243	0.274019	1.08091	0.151746	1.45495	0.153718	1.15861	0.167313	1.31252	0.0802467	0.922402	0.177559
JX118	Normalized spot volume	3.19342	0.287145	3.01678	0.0912151	3.53553	0.259726	2.84611	0.230376	3.61478	0.287386	2.64298	0.186279	3.611	0.401839	3.37173	0.496869	3.46694	0.523049	2.8273	0.105086	3.43055	0.155853	2.72947	0.0827929	3.94242	0.550502	2.83025	0.237932	3.80142	0.223355	2.28129	0.45324	3.56928	0.156104	2.71769	0.2662	4.02842	0.288193	3.03265	0.205163	3.96174	0.162914	3.13714	0.533219	3.75379	0.365056	3.48633	0.268735
JX119	Normalized spot volume	1.27278	0.290176	1.79426	0.0756219	1.20446	0.216123	1.99163	0.259008	1.22081	0.170035	1.65946	0.292484	1.31276	0.128248	1.51876	0.0467913	1.1973	0.089825	1.55902	0.33238	1.24767	0.098868	1.29761	0.133491	1.34904	0.116354	1.90534	0.0659126	1.3283	0.319072	1.77552	0.161371	1.14204	0.0276856	1.78174	0.3486	1.47533	0.246574	1.77761	0.123472	1.34136	0.0442619	1.72939	0.11453	1.19243	0.179729	2.01342	0.283507
JX120	Normalized spot volume	1.66325	0.0407537	1.14961	0.110207	1.25899	0.0426289	1.34903	0.123261	0.948236	0.0277396	1.05843	0.0802124	1.31206	0.0395845	1.06307	0.191414	1.27901	0.112656	1.14239	0.216161	1.15515	0.0312227	1.22866	0.00413579	1.34093	0.156597	1.14737	0.0778597	1.35365	0.13112	1.09829	0.0406941	1.10424	0.0209082	1.06557	0.0797794	1.2981	0.240289	1.03493	0.0590949	1.23985	0.0691219	1.09985	0.0465138	1.29125	0.149691	1.11275	0.169453
JX121	Normalized spot volume	2.80617	0.0661592	3.40877	0.104636	2.99258	0.18043	3.88326	0.828875	3.28662	0.340551	3.05225	0.412098	3.06386	1.12016	3.66602	0.141877	2.91983	0.112081	4.17109	1.81232	3.30111	0.504329	3.83555	0.706031	2.89414	0.294597	3.39824	0.487324	2.96703	0.427882	3.25247	0.316584	3.15051	0.265194	3.36306	0.156194	2.86217	0.278362	3.56558	0.480478	2.61842	0.334619	2.91414	0.162501	2.40358	0.0763665	3.19352	0.253262
JX122	Normalized spot volume	1.99961	0.0994105	1.63857	0.0525788	2.1146	0.168691	1.78619	0.145084	2.06275	0.0549016	1.78251	0.0618878	1.95578	0.0631432	1.93173	0.262927	2.0598	0.0823302	1.67037	0.262784	2.04526	0.19588	1.38598	0.168951	2.12577	0.163693	1.66996	0.289605	2.37047	0.41335	1.71753	0.243421	2.24196	0.274271	1.80606	0.158806	2.02784	0.163934	2.25911	0.190628	2.1978	0.104327	1.66802	0.0712964	2.29721	0.0658513	1.43547	0.238373
JX123	Normalized spot volume	9.68648	0.707082	7.14492	0.226899	9.80074	0.528238	7.20376	0.261339	9.87172	0.579	6.547	0.414523	9.80854	0.683197	7.21888	0.276732	9.27355	1.11338	6.55471	0.649783	9.24585	1.04661	6.88629	0.612121	10.272	0.376352	7.06237	0.317111	9.96461	0.195544	7.17964	0.451491	9.51404	0.992444	6.67848	0.969087	9.93047	0.840547	6.04751	0.226153	9.90753	0.489208	6.97183	0.714217	8.86832	0.340273	7.08921	0.741263
JX124	Normalized spot volume	8.88694	1.03942	7.04348	0.238863	8.41565	0.953681	6.63281	0.92559	8.0127	0.272706	6.34028	0.874849	8.98568	0.889295	6.78064	0.391199	8.52225	0.531521	6.76516	0.891356	9.02622	1.54048	6.92464	0.895303	8.88065	0.488584	6.78717	0.458496	9.38232	0.136738	7.19045	0.11487	8.63007	0.740142	6.77882	0.964519	8.09335	0.748612	5.57655	1.45008	8.90444	0.330448	6.90114	0.978391	7.82769	0.604674	6.10659	0.537171
JX125	Normalized spot volume	1.37175	0.0193805	1.42059	0.0978584	1.32898	0.0983862	1.52484	0.294027	1.29747	0.165897	1.15887	0.0906544	1.64128	0.390713	1.03787	0.172874	1.34507	0.128449	1.19005	0.191355	1.34789	0.0405468	1.32097	0.360354	1.62005	0.147208	1.67584	0.0813289	1.70625	0.189646	1.16244	0.0866431	1.55467	0.186466	1.13422	0.0723789	1.59316	0.301896	1.07057	0.0603365	1.73623	0.0942098	1.22627	0.168428	1.67889	0.130754	1.55343	0.122985
JX126	Normalized spot volume	2.82896	0.189266	2.85686	0.24152	3.05401	0.220664	3.16421	0.297	2.97545	0.203442	2.78166	0.218139	2.44112	0.348763	2.59538	0.0630875	2.78508	0.105454	2.87446	0.686793	3.05943	0.33867	2.75279	0.447434	2.71082	0.281563	2.80544	0.132291	4.04265	1.45151	2.76585	0.273613	3.49374	0.303476	2.89133	0.418528	2.89187	0.438419	2.81363	0.172211	3.02607	0.196987	2.70429	0.163068	3.47406	0.495612	2.95482	0.218299
JX127	Normalized spot volume	1.19346	0.254339	1.28748	0.0516143	1.13299	0.206664	1.12642	0.110806	1.11092	0.112137	0.900238	0.0689642	1.04506	0.053024	0.912844	0.0862907	1.04401	0.0433143	0.852537	0.108363	1.10684	0.168587	0.895412	0.072115	1.01354	0.10708	1.19482	0.0813102	1.10677	0.109567	0.975511	0.171698	1.00132	0.253248	0.992388	0.147188	1.12518	0.127293	0.992753	0.100549	1.20137	0.0776159	0.898875	0.135039	1.24595	0.123972	0.892791	0.0884451
JX128	Normalized spot volume	2.65947	0.190566	2.16919	0.242915	2.65645	0.290413	2.0803	0.146247	2.83957	0.213275	2.20875	0.17542	2.84984	0.363156	3.03397	0.21833	2.96465	0.238923	2.55965	0.364063	2.81857	0.404763	2.21115	0.18535	2.69596	0.163822	2.33319	0.0478967	3.00164	0.561995	2.54207	0.526235	2.806	0.0941629	2.51437	0.150081	2.76859	0.214639	2.45703	0.333829	2.8694	0.12601	2.29745	0.122341	2.89477	0.0570663	2.51518	0.293574
JX129	Normalized spot volume	1.55657	0.198932	1.47663	0.0615676	1.72403	0.141123	1.57023	0.223527	1.77956	0.208423	1.44438	0.119635	1.56286	0.141156	1.52255	0.0293316	1.63075	0.159743	1.51506	0.17162	1.71732	0.210651	1.3942	0.040879	1.65197	0.0834722	1.29339	0.147952	1.70145	0.17933	1.34876	0.0535701	1.70786	0.240354	1.49069	0.199638	1.67241	0.0890706	1.50501	0.129019	1.69955	0.145685	1.52707	0.114394	1.8064	0.267878	1.63723	0.223206
JX130	Normalized spot volume	1.97221	0.157859	2.4706	0.323599	1.98648	0.137441	2.09247	0.25233	1.90742	0.223538	2.12801	0.282593	1.72465	0.0442474	2.13819	0.644084	1.66596	0.393839	1.99918	0.259787	2.08942	0.335449	2.05497	0.319137	1.93142	0.417972	2.44066	0.412916	1.88747	0.517689	2.42292	0.266131	1.78016	0.165844	1.98648	0.372301	2.07376	0.363108	1.9352	0.65594	1.83315	0.216178	2.04124	0.355689	1.69397	0.308312	1.9848	0.32263
JX131	Normalized spot volume	1.1483	0.11331	1.5353	0.219884	1.43109	0.0617147	1.38586	0.361141	1.41711	0.0967816	1.5094	0.299068	1.33471	0.112263	1.25359	0.362713	1.38066	0.0772075	1.39559	0.334782	1.5372	0.227109	1.51363	0.184299	1.60906	0.316828	1.35409	0.0470837	1.30047	0.245521	1.4821	0.159484	1.41375	0.405511	1.26777	0.142969	1.36323	0.126507	1.19762	0.443947	1.67649	0.218006	1.31311	0.183825	1.31945	0.169212	1.33955	0.0515669
JX132	Normalized spot volume	0.123395	0.00901689	0.403201	0.0530699	0.143487	0.0554278	0.290308	0.124577	0.102886	0.0323396	0.168733	0.0327999	0.0628265	0.028713	0.0811061	0.027673	0.079607	0.0121919	0.128267	0.00741409	0.0935453	0.0192491	0.152541	0.0348018	0.0920374	0.00266035	0.105769	0.00245168	0.0728931	0.0311091	0.174217	0.0421498	0.102501	0.0216178	0.145594	0.0137035	0.12793	0.0353198	0.165974	0.0556899	0.0957508	0.00675529	0.153731	0.0374492	0.0774848	0.00484478	0.145999	0.0314889
JX133	Normalized spot volume	1.63456	0.510192	2.11081	0.197125	1.05776	0.205065	1.13879	0.0843954	0.429051	0.0372909	0.421157	0.0571136	1.31282	0.187644	1.97139	0.276881	1.06925	0.0524835	1.19858	0.0331476	0.417251	0.0796897	0.50027	0.242699	1.47272	0.319555	2.32938	0.0833852	1.34727	0.0326124	1.9193	0.25028	1.55067	0.109318	1.87142	0.153226	0.903178	0.146396	0.707994	0.147855	0.392817	0.04191	0.528979	0.0237176	0.552327	0.143498	0.477845	0.0884281
JX134	Normalized spot volume	1.76623	0.133998	6.88448	0.535201	1.39527	0.136571	3.65465	0.0610167	1.38727	0.0776148	6.55162	3.99403	1.43649	0.391435	6.96346	1.34123	1.32429	0.201456	4.36128	0.289559	1.17447	0.29737	2.61199	0.368077	1.41605	0.0826992	4.60698	0.0406901	1.37387	0.249417	3.64975	0.54104	1.22502	0.179083	2.34264	0.175729	1.29831	0.340098	4.29993	0.712906	1.2194	0.140496	4.507	0.729555	1.42356	0.157618	6.74822	2.2346
JX135	Normalized spot volume	0.812572	0.176729	3.45694	0.151211	1.18419	0.231019	3.08726	0.451218	0.769491	0.096745	2.00261	0.171414	1.20595	0.461994	3.32525	0.815206	0.955031	0.272765	3.30236	1.03946	0.894616	0.158203	3.23938	0.389341	1.16873	0.523856	3.84904	0.258099	1.01245	0.25733	2.95159	0.501385	0.811086	0.0532552	2.24219	0.281448	0.887429	0.101824	3.14684	0.513798	0.847619	0.115449	2.90767	0.369428	0.827205	0.171493	2.16882	0.287915
JX136	Normalized spot volume	0.232425	0.0961222	0.602781	0.094269	0.216948	0.0570555	0.441792	0.218175	0.283645	0.041478	0.607923	0.089713	0.185748	0.0115651	0.489122	0.254648	0.319583	0.0728213	0.660614	0.0276447	0.263612	0.0187959	0.645509	0.109263	0.25472	0.0255027	0.812721	0.0311398	0.258989	0.0412935	0.739493	0.0860966	0.281253	0.0636344	0.657277	0.062722	0.29295	0.100824	0.657581	0.0166885	0.267289	0.0704369	0.65035	0.0542695	0.274676	0.0369299	0.752037	0.0477239
JX137	Normalized spot volume	0.403271	0.059617	0.335469	0.0696201	0.288357	0.0134305	0.25188	0.0152436	0.210763	0.0342065	0.190455	0.0153179	0.269633	0.0560725	0.0989886	0.0279403	0.211985	0.0212344	0.132885	0.0273581	0.183545	0.0128406	0.166505	0.0459761	0.282944	0.0414917	0.354058	0.0538874	0.225403	0.021997	0.223477	0.0379603	0.222965	0.0469348	0.171847	0.0244474	0.191636	0.0620733	0.380217	0.418202	0.231716	0.0122242	0.2296	0.0101188	0.256576	0.0276694	0.227932	0.0266282
JX138	Normalized spot volume	1.21058	0.171176	1.76495	0.172572	1.09494	0.0178767	1.48626	0.293601	1.10829	0.230988	1.80021	0.138188	0.96731	0.162407	1.0533	0.0726039	0.798086	0.0522279	1.37733	0.0919047	1.23744	0.205395	1.81847	0.105388	0.946152	0.0933579	1.39905	0.110312	0.952091	0.22224	1.68135	0.0482623	0.928903	0.0865221	1.96062	0.296064	1.11499	0.189027	2.69858	0.181873	0.949514	0.104112	1.92607	0.101619	1.07756	0.0562726	1.47179	0.3514
JX139	Normalized spot volume	0.759478	0.131505	0.666506	0.309869	0.660392	0.0997232	0.520259	0.190891	0.460143	0.0859702	0.336926	0.0506137	0.481203	0.158762	0.409587	0.158919	0.447018	0.0585497	0.364966	0.128712	0.423402	0.0277165	0.364126	0.0353148	0.867216	0.014445	0.70058	0.177456	0.648188	0.0481057	0.562448	0.1897	0.434318	0.0275181	0.289903	0.0240275	0.482363	0.0221595	0.33698	0.0835693	0.424458	0.101601	0.423113	0.143039	0.509273	0.205442	0.353751	0.0905187
JX140	Normalized spot volume	0.477361	0.114399	0.469524	0.0821507	0.175306	0.108733	0.389485	0.0449232	0.178821	0.088177	0.226889	0.146909	0.427148	0.0439627	0.355162	0.0403537	0.26558	0.0780156	0.333645	0.157299	0.226837	0.0601965	0.245809	0.0988842	0.341524	0.052905	0.314227	0.0546294	0.202241	0.038245	0.351371	0.0980291	0.179665	0.00963376	0.359789	0.0742672	0.298238	0.137896	0.471505	0.0929364	0.220471	0.0531405	0.31759	0.0954317	0.160244	0.0788375	0.233433	0.0858019
JX141	Normalized spot volume	0.920434	0.162946	0.893184	0.103955	0.5456	0.195136	0.907108	0.0811863	0.551085	0.126255	0.708141	0.178058	0.997479	0.111311	0.934353	0.136902	0.744771	0.101998	0.843126	0.051821	0.658085	0.127231	0.768228	0.153018	0.82524	0.0636522	0.943348	0.116243	0.649814	0.113848	0.880998	0.249862	0.589809	0.289052	1.08558	0.170271	0.961125	0.411864	1.32095	0.312461	0.674468	0.1005	1.10061	0.186679	0.456642	0.0905761	0.769771	0.238257
JX142	Normalized spot volume	1.11602	0.101066	0.971688	0.068452	0.959704	0.0585506	1.08635	0.174622	0.943852	0.127194	0.85928	0.0674566	1.01478	0.0424142	0.700834	0.161673	0.941701	0.020227	0.833579	0.0522169	1.03829	0.0219851	1.03162	0.268508	1.12627	0.119687	1.09824	0.0839943	1.18957	0.169279	0.72672	0.0580983	1.17107	0.0638181	0.791603	0.0901494	1.12929	0.177437	0.92005	0.0864707	1.25648	0.0923696	0.887263	0.0631684	1.24944	0.0866368	1.07523	0.0756145
JX143	Normalized spot volume	0.567247	0.108465	1.70163	0.288305	0.879406	0.178021	1.58108	0.183534	0.880956	0.136462	1.25339	0.290476	0.542726	0.0269225	2.45724	0.596201	0.666831	0.167165	1.45018	0.243482	0.71592	0.0484735	1.11419	0.185785	1.05478	0.977103	0.766585	0.26055	0.451896	0.0573662	1.16836	0.458886	0.730376	0.100299	1.33052	0.316902	0.632112	0.0837241	1.64466	0.12789	0.533463	0.0897861	1.82263	0.44209	0.645093	0.127934	1.35996	0.348139
JX144	Normalized spot volume	0.955874	0.236677	3.10524	0.665044	1.05616	0.0920572	4.8594	0.89096	1.4248	0.127243	2.75703	0.490031	1.06695	0.0691675	2.82281	0.967819	1.30183	0.120389	4.89704	2.44048	0.971216	0.143856	2.84357	0.560191	1.06871	0.168589	2.99705	0.536285	0.974382	0.0644809	3.97534	1.68713	1.0739	0.196424	3.80526	1.72546	1.28335	0.0231167	4.40406	1.81945	1.07158	0.153975	4.56644	1.51808	1.02387	0.129843	4.39877	2.74389
JX145	Normalized spot volume	2.83104	0.271266	2.74447	0.49875	0.949874	0.0835041	2.1559	0.113969	0.959307	0.196687	1.82864	0.129307	0.673794	0.0994434	1.86452	0.173817	0.928505	0.0626044	1.89164	0.284251	0.959449	0.0387631	1.58562	0.128778	0.748263	0.0776955	1.29137	0.175468	1.07707	0.388807	1.28372	0.0665387	1.12374	0.218447	1.31358	0.27504	0.74238	0.108002	1.34352	0.112294	0.918427	0.173367	1.40496	0.0899853	1.7248	1.26441	1.43802	0.138103
JX146	Normalized spot volume	19.5011	3.53089	8.82267	1.95433	11.1121	2.81428	8.49833	1.79912	4.97254	0.482776	2.19671	0.354023	10.3254	1.52726	5.90523	0.180971	6.78714	0.131542	4.67478	0.994593	4.19075	0.585328	3.24014	0.260957	21.1061	3.09488	9.60177	0.626474	12.846	0.850435	6.02776	0.153515	4.74587	0.633003	3.19372	0.369759	10.6326	0.581922	11.3192	8.81232	7.39266	1.85313	4.71164	0.424233	4.35437	1.07102	4.04161	2.0891
JX147	Normalized spot volume	2.90694	1.92936	1.77455	1.05588	0.530966	0.0629316	3.81903	0.594586	0.636427	0.36356	1.19906	1.10377	3.2247	1.04214	3.80826	0.474485	0.925518	0.7225	2.74455	0.467112	1.03193	1.07762	1.47985	1.16514	1.79692	0.994598	3.00702	0.143399	0.694291	0.440117	3.06025	0.759999	0.952179	0.798436	1.97887	0.879821	2.35601	3.40596	4.18202	0.937047	0.641854	0.285627	3.23076	1.01329	0.500107	0.209136	0.835292	0.362815
JX148	Normalized spot volume	0.300672	0.0830011	0.169709	0.042559	0.384404	0.0357847	0.314104	0.144365	0.383932	0.0518876	0.259843	0.052666	0.932553	0.224292	0.296155	0.0350592	0.384993	0.0488001	0.246113	0.0664157	0.336405	0.0124629	0.1609	0.0426351	0.264973	0.0171669	0.188601	0.0562684	0.431438	0.0177765	0.227643	0.01238	0.398051	0.0400224	0.186151	0.0297967	0.63821	0.159495	0.201413	0.0772927	0.382951	0.0636934	0.215867	0.0779507	0.298189	0.0583937	0.249538	0.133625
JX149	Normalized spot volume	0.748816	0.0820401	0.555311	0.0576235	0.283814	0.19339	0.494015	0.0128102	0.298491	0.137633	0.264371	0.106605	0.789312	0.0996326	0.525994	0.0484825	0.570967	0.0905618	0.342657	0.0366356	0.40819	0.114011	0.307103	0.134189	0.554219	0.0457105	0.409821	0.0334576	0.321133	0.0433112	0.327732	0.0752814	0.202227	0.036739	0.281011	0.0720901	0.306026	0.0465094	0.403684	0.06366	0.36174	0.100178	0.38951	0.123783	0.294097	0.1627	0.31375	0.144839
JX150	Normalized spot volume	0.435304	0.168924	0.376502	0.180622	0.528843	0.160563	0.385588	0.0701165	0.488651	0.180171	0.301475	0.0802285	1.17151	0.641279	1.1487	0.194309	0.673667	0.132567	0.572637	0.180827	0.30564	0.0897128	0.388879	0.264058	0.305842	0.0488963	0.467123	0.0925566	0.307586	0.0390507	0.992952	0.0477662	0.44541	0.154596	0.933803	0.30271	0.353736	0.0795966	0.878085	0.256217	0.342827	0.0753671	0.747584	0.349685	0.533354	0.065724	0.950681	0.320578
JX151	Normalized spot volume	1.29616	0.0866706	1.07548	0.21864	1.37279	0.219345	0.867488	0.174875	1.48889	0.122884	0.798102	0.166881	1.6396	0.166235	1.33785	0.260986	1.48871	0.0626137	1.18027	0.0810026	1.61067	0.300933	1.38783	0.785231	1.53347	0.207689	0.565574	0.0900941	1.59054	0.233347	0.689444	0.158408	1.77189	0.323572	0.691106	0.0446122	1.73743	0.172553	0.697297	0.100891	1.97743	0.192929	0.861249	0.0576597	1.80432	0.0791428	1.03898	0.270971
JX152	Normalized spot volume	0.869734	0.114128	0.420822	0.0327656	0.717105	0.0452725	0.40904	0.0681379	0.573753	0.0946852	0.29288	0.0621251	0.844661	0.0413011	0.462977	0.0142402	0.786089	0.00429253	0.421052	0.0584282	0.649346	0.0578893	0.300075	0.0531051	0.755137	0.0588612	0.456626	0.0364641	0.835801	0.0173407	0.287662	0.0114617	0.640657	0.130404	0.327411	0.0420043	0.723539	0.0861193	0.249838	0.0504609	0.790893	0.0578153	0.321957	0.0310571	0.609612	0.0318567	0.378273	0.0810004
JX153	Normalized spot volume	0.157829	0.0808896	0.218346	0.021726	0.256402	0.0521725	0.345728	0.0429346	0.379778	0.031136	0.459314	0.0455892	0.503183	0.116305	0.547871	0.0472448	0.422579	0.0237695	0.461828	0.0765549	0.39228	0.0447364	0.361757	0.109028	0.402848	0.0357551	0.434459	0.0716175	0.370697	0.0355021	0.384166	0.0915098	0.358502	0.0321985	0.45493	0.0617377	0.367517	0.0575686	0.46508	0.0756411	0.414064	0.0698741	0.405589	0.0390293	0.364862	0.0297303	0.372541	0.0284222
JX154	Normalized spot volume	2.35978	0.435362	2.83011	0.202488	1.60804	0.23627	1.79333	0.181556	1.41239	0.299676	0.8234	0.059178	1.82026	0.0429609	1.24607	0.136038	1.67439	0.153671	0.993444	0.0582441	1.42456	0.203145	1.00387	0.0991878	1.90338	0.196838	2.5213	1.2146	1.90728	0.286966	2.73112	0.864876	1.72032	0.147562	1.45818	0.231574	1.69214	0.0214038	0.86438	0.0761789	1.67639	0.123804	1.05318	0.165423	1.69634	0.342307	0.941646	0.0718627
JX155	Normalized spot volume	0.719051	0.0846281	0.449174	0.0567665	0.755333	0.0624553	0.387791	0.0498991	0.771122	0.148159	0.35098	0.0279433	0.874088	0.0523413	0.490494	0.151359	0.835148	0.0984888	0.514536	0.126935	0.693986	0.075689	0.506114	0.150999	0.648175	0.0456068	0.358752	0.0723695	0.742463	0.0906897	0.47176	0.0865316	0.697489	0.0465945	0.410981	0.0877635	0.682706	0.0686709	0.255641	0.0351679	0.770365	0.1337	0.362965	0.0629714	0.663722	0.0491133	0.381724	0.119414
JX156	Normalized spot volume	1.4665	0.190302	0.689251	0.131272	1.27355	0.283411	0.65022	0.0635089	1.18439	0.0394067	0.76588	0.190876	1.20397	0.154296	0.496476	0.0723901	1.14368	0.027996	0.743911	0.0542138	1.41591	0.24174	0.90639	0.279141	1.18528	0.314817	0.46841	0.060916	1.38327	0.359997	0.661247	0.177107	1.40882	0.281606	0.643793	0.125639	1.46398	0.202958	0.582995	0.0831787	1.54987	0.119602	0.910727	0.0504288	1.09347	0.096736	0.555781	0.0627972
JX157	Normalized spot volume	1.79958	0.106904	1.04131	0.169856	1.52959	0.165847	1.09865	0.270447	1.23014	0.12548	0.681605	0.0762528	1.75799	0.0734451	1.17903	0.376739	1.46276	0.230451	0.856835	0.126819	1.27793	0.0198268	0.930249	0.265968	1.65675	0.187546	0.942695	0.174984	1.37929	0.141023	0.784328	0.146349	1.46099	0.0932141	0.583791	0.0493822	1.29581	0.0264554	0.698401	0.0595417	1.36379	0.118348	0.839634	0.139573	1.18577	0.0853061	0.738359	0.0192326
JX158	Normalized spot volume	0.496303	0.0776693	0.422867	0.0715217	0.62774	0.0597447	0.553535	0.0532135	0.748188	0.0668479	0.606479	0.035752	0.893705	0.0148081	0.726579	0.121014	0.855333	0.0542708	0.561448	0.0322752	0.876828	0.112986	0.68407	0.0248133	0.33781	0.0422192	0.369706	0.0310666	0.660612	0.182005	0.491352	0.0374312	0.90811	0.189034	0.58642	0.0552001	0.829829	0.107127	0.603951	0.121456	1.03051	0.151372	0.662684	0.0661378	0.924083	0.059478	0.784638	0.204321
JX159	Normalized spot volume	0.467814	0.0514193	0.423613	0.121858	0.478975	0.190975	0.370844	0.123497	0.718185	0.279917	0.420581	0.147274	0.707606	0.155042	0.514837	0.172604	0.557615	0.141499	0.522267	0.0947319	0.667092	0.129551	0.34982	0.123991	0.540474	0.0625959	0.358738	0.168618	0.712899	0.0915341	0.444429	0.101794	0.654049	0.0522162	0.383266	0.140963	0.640158	0.201808	0.295049	0.187113	0.862541	0.197141	0.498581	0.206443	0.715377	0.223786	0.376593	0.131974
JX160	Normalized spot volume	0.697899	0.0916937	0.684714	0.0438298	0.664672	0.0338302	0.464782	0.0506924	0.492729	0.0671459	0.447265	0.063853	0.583593	0.121725	0.47919	0.0856791	0.691527	0.133395	0.394846	0.0669951	0.7703	0.0736083	0.470387	0.13507	0.940637	0.0508692	0.534967	0.0149697	0.797765	0.183627	0.507821	0.172917	0.575184	0.112971	0.381234	0.0702278	0.765696	0.272776	0.322456	0.0932208	0.579705	0.0848187	0.37727	0.0981309	0.702762	0.0393431	0.363372	0.06717
JX161	Normalized spot volume	2.05918	0.200273	1.34058	0.21334	1.61992	0.290387	1.06651	0.0212317	1.57915	0.270779	0.950756	0.143202	1.72285	0.173812	0.841676	0.0728648	1.70028	0.16995	0.823387	0.0852752	1.61228	0.162534	0.935181	0.137382	1.44496	0.0596792	1.4649	0.0425512	1.7164	0.189148	0.999891	0.107993	1.68893	0.168234	0.908141	0.0639094	1.39607	0.16051	0.944896	0.146928	1.62139	0.0958732	0.707901	0.048109	1.38878	0.0397506	0.771109	0.0744524
JX162	Normalized spot volume	1.18733	0.11868	0.732277	0.163217	0.836189	0.150119	0.779725	0.156476	0.911565	0.280635	1.01803	0.197646	1.68517	0.464413	1.03976	0.609279	1.22985	0.0668226	0.759999	0.288854	0.586368	0.12414	0.599435	0.177066	0.8324	0.0944493	0.683045	0.0219958	0.776457	0.0508134	0.642401	0.107072	0.753926	0.13753	0.856182	0.217612	1.21804	0.096432	0.843946	0.151878	1.08626	0.152553	0.771965	0.0961753	0.764265	0.111948	1.11682	0.169254
JX163	Normalized spot volume	0.587503	0.116476	0.443605	0.077463	0.613657	0.166545	0.383692	0.0260192	0.658477	0.221946	0.529305	0.0608003	0.64218	0.0287391	0.31092	0.0287209	0.697419	0.134023	0.441749	0.0668169	0.742166	0.120702	0.48806	0.0221801	0.588324	0.183495	0.268122	0.0339505	0.631943	0.0265612	0.386335	0.0605374	0.704195	0.0843343	0.497581	0.0110306	0.664144	0.14108	0.390525	0.110344	0.764406	0.0477001	0.358295	0.0165385	0.57578	0.198464	0.355736	0.0538659
JX164	Normalized spot volume	3.16044	0.164031	1.54361	0.13052	2.49179	0.0788733	1.58588	0.0958051	2.64865	0.341099	1.1186	0.0595667	2.66713	0.390947	1.69016	0.395068	2.63146	0.192409	1.44415	0.0101674	2.43594	0.387644	1.37157	0.0365254	2.55137	0.0739308	1.48064	0.116328	2.69293	0.476172	1.18263	0.00765745	2.39473	0.236967	1.34308	0.123362	2.36852	0.0349608	1.6302	0.111296	2.53323	0.265664	1.39293	0.14487	2.58892	0.245366	1.1315	0.186119
JX165	Normalized spot volume	0.769015	0.0379945	0.533702	0.132129	0.893033	0.0489755	0.760346	0.0881424	1.20931	0.142999	1.30882	0.0759126	1.26014	0.205604	1.1376	0.1074	1.30001	0.0160487	1.0527	0.0928875	1.32755	0.145608	1.36699	0.364239	0.539563	0.206369	0.548895	0.122717	0.789577	0.0578447	0.669333	0.0252566	1.17869	0.141537	1.22858	0.139173	1.44663	0.257988	1.04274	0.0655014	1.33874	0.145469	1.04872	0.0836947	1.09468	0.146608	1.49903	0.0803293
JX166	Normalized spot volume	3.80182	0.219454	1.35935	0.252971	3.04529	0.0792328	1.79575	0.183191	3.54817	0.388785	2.01575	0.0677281	2.68865	0.152053	1.93429	0.185921	3.2485	0.0966959	1.92739	0.332593	3.7248	0.900036	1.87543	0.40396	3.06733	0.163322	1.7663	0.0969506	3.1867	0.564945	1.46922	0.114496	3.44117	0.0803241	1.81786	0.263742	2.90375	0.223804	1.73619	0.289305	3.09412	0.365259	1.43178	0.233954	2.98724	0.212866	1.87213	0.258676
JX167	Normalized spot volume	3.76123	0.970794	2.47322	0.687732	3.69499	0.424221	1.95553	0.239223	3.67345	0.290059	1.49472	0.40594	3.26849	0.148804	2.60437	0.223569	4.11406	0.444465	1.91506	0.00839088	3.2985	0.474358	1.81135	0.12322	3.57125	0.475886	1.81202	0.0114785	3.5129	0.583494	1.71803	0.233856	4.09195	0.308302	1.98441	0.513117	3.26847	0.159331	2.13071	0.308738	3.17329	0.567267	2.12821	0.186382	3.53686	0.697297	2.05142	0.270788
JX168	Normalized spot volume	1.016	0.0597574	1.02336	0.145584	1.33586	0.126461	1.07579	0.205102	1.28849	0.271642	1.02301	0.183216	1.62086	0.321045	1.30262	0.169508	1.18821	0.150891	0.93105	0.132374	1.41539	0.141187	1.18131	0.0308377	1.15071	0.221485	0.854831	0.0640713	1.09372	0.144674	0.968932	0.214305	1.10876	0.109159	0.87764	0.0808505	1.33616	0.123609	1.15333	0.0258804	1.41735	0.0540754	0.960028	0.177477	1.03845	0.0649002	0.706393	0.0373039
JX169	Normalized spot volume	5.51746	0.691031	3.56622	0.529346	4.98477	1.0192	3.23652	0.858204	5.03208	0.289848	3.63727	0.394646	4.72104	0.43925	2.60653	0.352561	4.70449	0.7497	3.00778	0.3254	4.79483	0.493977	3.8141	0.62192	5.32777	0.427962	2.49682	0.292099	5.40927	0.385739	2.79671	0.192379	5.02668	0.338262	2.54158	0.274989	4.45361	0.212454	2.08786	0.525065	5.44925	0.521453	2.52036	0.422335	5.00726	0.415866	2.38317	0.146121
JX170	Normalized spot volume	4.94103	0.74405	9.37731	0.513111	4.92499	0.628236	10.375	1.83602	4.20571	0.288725	8.95794	0.547207	4.64346	0.926724	7.79201	0.0324158	4.68959	0.352932	8.12197	1.85148	4.33811	0.353362	8.56465	0.445539	4.12841	0.0832637	9.1824	0.714093	4.50077	0.32284	9.50772	0.380079	4.15134	0.442038	10.2145	0.552759	4.22947	0.684244	4.16522	0.542209	4.75334	0.292814	7.4649	0.528845	4.05603	0.19597	10.6487	2.65139
JX171	Normalized spot volume	0.504455	0.0182818	0.544237	0.0447245	0.582967	0.0143	0.526603	0.0204456	0.407349	0.0867944	0.497732	0.00407492	0.642421	0.154878	0.39744	0.0631011	0.471645	0.0873009	0.622915	0.0630211	0.475681	0.113014	0.562727	0.0749131	0.326384	0.0187547	0.361436	0.0895556	0.246212	0.0572211	0.46069	0.0534174	0.379459	0.0389508	0.465499	0.042074	0.476186	0.0767182	0.479772	0.125444	0.630719	0.135824	0.44308	0.0269264	0.548566	0.196922	0.487854	0.0793667
JX172	Normalized spot volume	0.82982	0.111424	0.563643	0.089327	0.57468	0.0419308	0.452628	0.0981069	0.498363	0.0634108	0.488264	0.0135864	0.541827	0.143924	0.32426	0.130793	0.590922	0.0454108	0.405381	0.0589562	0.548911	0.0325027	0.49539	0.0745112	0.55182	0.0476169	0.479959	0.0297609	0.686132	0.0607957	0.391662	0.0417906	0.551273	0.0700214	0.486984	0.0578329	0.587635	0.0970175	0.380697	0.0578004	0.585207	0.0289634	0.408422	0.0902443	0.545604	0.0307103	0.487875	0.15693
JX173	Normalized spot volume	0.40727	0.0297718	0.403026	0.0523584	0.497905	0.0106343	0.369868	0.0814106	0.549442	0.0724978	0.423179	0.0695963	0.465912	0.0799336	0.347488	0.0438976	0.512223	0.0797861	0.393871	0.025939	0.573457	0.0054562	0.397353	0.125731	0.518642	0.0444291	0.339999	0.0460042	0.499382	0.104472	0.375862	0.0984051	0.590776	0.0352699	0.405291	0.0560241	0.642532	0.0734095	0.384331	0.103627	0.646971	0.0597212	0.322087	0.0582875	0.512863	0.0309882	0.503741	0.0863663
JX174	Normalized spot volume	0.642554	0.0268167	0.530774	0.0581693	0.64166	0.0183237	0.514195	0.0420588	0.593853	0.0567909	0.499878	0.0359413	0.646751	0.024849	0.554702	0.0629683	0.587874	0.0453183	0.640525	0.0684931	0.578332	0.0719193	0.604582	0.0489315	0.854807	0.0207158	0.507333	0.0669234	0.798742	0.093753	0.499857	0.032527	0.654033	0.0316483	0.593777	0.13866	0.682542	0.0295596	0.521322	0.0567919	0.613638	0.0293803	0.590318	0.131141	0.627686	0.025823	0.484088	0.0346964
JX175	Normalized spot volume	2.55848	0.0520958	3.18245	0.190139	2.51038	0.277129	2.67439	0.578304	2.53162	0.0478427	1.60102	0.184649	3.03027	0.225791	3.31087	0.398021	2.71565	0.468269	2.97122	0.739775	2.80984	0.530605	3.31025	0.396332	4.00618	0.202756	2.96245	0.58129	3.32798	0.334528	2.8914	0.384731	2.8601	0.113309	2.68138	0.535593	3.03972	1.05412	2.69421	0.344916	3.3933	0.145873	2.73244	0.392231	2.80587	0.337894	2.85258	0.207259
JX176	Normalized spot volume	0.254787	0.0726152	0.191691	0.0157684	0.283635	0.0550657	0.178832	0.0430775	0.265422	0.0299992	0.151615	0.0551751	0.366709	0.0591948	0.269629	0.0191487	0.350164	0.0568278	0.219614	0.026448	0.293948	0.0464154	0.151361	0.00144532	0.270333	0.00886295	0.158514	0.0305957	0.298942	0.0849172	0.151804	0.0322535	0.234035	0.0327363	0.16387	0.0149627	0.248709	0.0769575	0.156164	0.0125957	0.318891	0.0528893	0.215712	0.01349	0.323811	0.0403445	0.208859	0.0201924
JX177	Normalized spot volume	4.34024	0.520575	2.92895	0.262411	4.22892	0.442799	3.08286	0.181734	3.67706	0.420968	1.98474	0.0648665	3.2097	0.199421	2.55611	0.237579	3.35388	0.307947	2.41949	0.185399	3.28211	0.344145	2.68647	0.402717	3.72797	0.204698	2.07634	0.156784	4.20961	0.799715	2.22332	0.110091	3.6266	0.0332079	1.87602	0.312068	3.28713	0.232359	1.8439	0.290888	3.77482	0.14812	1.89977	0.179247	4.15976	0.490662	2.54302	0.2355
JX178	Normalized spot volume	0.815326	0.0604676	0.916253	0.295605	0.590262	0.030686	0.686681	0.107404	0.590917	0.0583355	0.563925	0.113049	0.684618	0.0491156	0.671187	0.131125	0.733457	0.040351	0.740341	0.0837706	0.599967	0.0571266	0.696176	0.0634076	0.674788	0.0704007	0.64871	0.134713	0.686763	0.13557	0.511623	0.081717	0.66745	0.0496733	0.53739	0.0691028	0.592588	0.0849867	0.398941	0.0896527	0.733418	0.0634971	0.461342	0.0649605	0.726443	0.105538	0.51414	0.00477409
JX179	Normalized spot volume	1.13656	0.0704339	0.772714	0.138823	1.06994	0.140736	1.03279	0.151795	1.0423	0.128264	1.11921	0.293047	1.7282	0.291388	0.978332	0.0723885	1.4527	0.112943	1.03585	0.139267	1.18568	0.200735	0.830473	0.169799	1.09654	0.0170462	0.907548	0.143693	1.23546	0.131296	0.856604	0.155385	1.12151	0.149147	0.836175	0.103928	1.65567	0.119389	0.925666	0.207614	1.4295	0.158689	0.859846	0.0545635	1.17755	0.0851968	0.916223	0.326392
JX180	Normalized spot volume	0.513261	0.0367924	0.530703	0.106173	0.472209	0.023865	0.447591	0.0579435	0.429214	0.058516	0.453797	0.0458094	0.484156	0.0622672	0.716296	0.0464283	0.553637	0.028281	0.568916	0.0953076	0.47679	0.132235	0.330059	0.0638129	0.559333	0.0879164	0.510587	0.0426227	0.549533	0.0299766	0.475426	0.085886	0.509245	0.0499856	0.453837	0.00318046	0.567973	0.209015	0.499158	0.0289316	0.5181	0.0732299	0.439073	0.0744461	0.52096	0.072137	0.460211	0.0115581
JX181	Normalized spot volume	0.588366	0.113357	0.37245	0.0400497	0.431018	0.00898648	0.361708	0.0985356	0.382482	0.099646	0.311539	0.0314034	0.457302	0.0536118	0.334233	0.0988266	0.433921	0.0584106	0.325362	0.0121734	0.563123	0.0394121	0.2738	0.0219637	0.482526	0.0793159	0.274592	0.0369114	0.531251	0.0737605	0.384277	0.116419	0.51669	0.0512909	0.519447	0.238848	0.50528	0.00808219	0.350926	0.0271385	0.443807	0.0181917	0.299242	0.0203499	0.483595	0.048456	0.324511	0.0731575
JX182	Normalized spot volume	0.549826	0.19122	0.906677	0.471686	0.759775	0.0445989	0.827298	0.164494	0.804253	0.195905	1.13655	0.195678	0.879265	0.0846461	1.09011	0.0732286	0.909563	0.125942	0.888274	0.162684	0.834564	0.102106	1.07064	0.0491823	0.930252	0.05651	0.927062	0.173427	0.908161	0.17127	1.17471	0.269187	0.879471	0.0637871	0.802115	0.190884	0.805128	0.0838873	1.11457	0.113047	0.931886	0.115127	0.939708	0.0712018	0.896948	0.106215	0.914822	0.127988
JX183	Normalized spot volume	0.220028	0.0911681	0.257732	0.0243546	0.336987	0.126915	0.270883	0.0733526	0.294935	0.080504	0.260032	0.034333	0.360543	0.0642749	0.193193	0.0815991	0.289051	0.0867682	0.311371	0.0147709	0.298667	0.0319182	0.342429	0.00667262	0.211923	0.0364891	0.35964	0.0532879	0.254943	0.0048106	0.300296	0.0604073	0.216759	0.0265369	0.2557	0.110691	0.301506	0.0673704	0.208126	0.016967	0.407179	0.0666784	0.253149	0.0436215	0.304783	0.0609328	0.391686	0.0789516
JX184	Normalized spot volume	0.260209	0.0782393	0.293046	0.0600187	0.3308	0.00348154	0.357856	0.061585	0.387567	0.00870323	0.457709	0.040444	0.334896	0.0403577	0.363827	0.0687673	0.401342	0.0330637	0.336231	0.0660284	0.365823	0.0281572	0.284318	0.0600729	0.312168	0.0400607	0.265696	0.0364175	0.38524	0.0188811	0.353743	0.0376193	0.414652	0.124555	0.455119	0.0710663	0.36755	0.0167717	0.531185	0.167042	0.396576	0.033106	0.259565	0.0812442	0.373007	0.0803565	0.289061	0.0362541
JX185	Normalized spot volume	3.87993	0.17538	3.54087	0.229799	3.84479	0.456141	3.36338	0.19782	3.00565	0.383377	2.75079	0.121897	3.52932	0.194322	3.43576	0.559698	3.87001	0.470054	3.13769	0.191949	3.76288	0.212907	3.10334	0.355325	3.37292	0.173447	2.59868	0.175244	3.10813	0.150562	1.94419	0.182122	3.4866	0.120475	2.68479	0.986326	3.40612	0.442021	3.51232	0.21947	3.2024	0.274972	3.909	0.638454	3.76145	0.159888	3.86768	0.130862
JX186	Normalized spot volume	0.300849	0.0473138	0.237303	0.0309754	0.300712	0.0586064	0.172069	0.0354059	0.256885	0.0154848	0.182364	0.0319249	0.329075	0.0561248	0.283391	0.0684712	0.286928	0.0265572	0.22587	0.0586544	0.310978	0.020097	0.200254	0.0395506	0.238947	0.0619661	0.228366	0.0487854	0.266511	0.0282535	0.250033	0.0594556	0.231941	0.039954	0.257293	0.034961	0.311295	0.0664242	0.326476	0.0398426	0.336481	0.0400216	0.250862	0.066256	0.282878	0.0485291	0.19045	0.0592697
JX187	Normalized spot volume	0.917216	0.0491092	0.965177	0.206372	1.10485	0.0987783	0.881951	0.0767788	1.00963	0.0952918	0.771004	0.180538	1.11604	0.116672	0.897047	0.0751182	1.18458	0.0435849	0.876028	0.09442	1.14015	0.0166438	0.749648	0.10684	1.04659	0.0783384	0.811599	0.0521855	1.18298	0.0434631	0.83626	0.12048	0.99774	0.0443542	0.775538	0.103132	1.19097	0.157465	0.94461	0.136698	1.30984	0.103193	0.817613	0.0171825	1.0419	0.112504	0.683499	0.109772
JX188	Normalized spot volume	3.9553	0.288363	3.41311	0.227914	4.23059	0.277451	3.35919	0.299378	3.83795	0.15608	2.65167	0.107889	4.24266	0.134434	3.26174	0.580936	4.34568	0.263118	3.20578	0.158805	3.91618	0.156224	2.64105	0.304348	4.50651	0.423216	3.08384	0.129871	4.55835	0.266478	3.00113	0.137416	3.96346	0.283221	2.77901	0.195742	4.03219	0.798254	3.10408	0.132746	4.61986	0.219202	2.64096	0.333755	3.60433	0.558956	2.42712	0.494267
JX189	Normalized spot volume	0.172826	0.0219878	0.130028	0.025415	0.150817	0.0154	0.152342	0.0344616	0.136975	0.0361648	0.135532	0.0218766	0.217463	0.0272734	0.139728	0.0203532	0.174176	0.0190771	0.138496	0.0085224	0.235304	0.0428154	0.143132	0.0128314	0.154774	0.0541003	0.156334	0.0191286	0.182699	0.0264886	0.159929	0.0217523	0.162569	0.0412525	0.169599	0.0209066	0.207985	0.0220099	0.202022	0.0578767	0.175334	0.00766667	0.211752	0.0147914	0.209076	0.0342412	0.176641	0.0449346
JX190	Normalized spot volume	1.35746	0.11005	1.33008	0.141535	2.14041	0.46644	1.64211	0.098175	2.09717	0.227583	1.65769	0.0397361	2.34534	0.106408	2.20925	0.041791	2.19206	0.145584	1.64374	0.075739	1.94149	0.178075	1.38963	0.0435888	1.78739	0.136407	1.60009	0.259216	1.81454	0.257298	1.78629	0.16409	2.03649	0.15797	1.81906	0.232485	2.08671	0.15566	1.49913	0.178162	2.16161	0.112934	1.68397	0.223134	1.94797	0.0705974	2.07647	0.243482
JX191	Normalized spot volume	0.688985	0.0492334	0.577804	0.0456734	0.705506	0.0596768	0.548195	0.0666858	0.541206	0.0553444	0.499309	0.030129	0.652059	0.0611536	0.581458	0.0634925	0.623885	0.0595885	0.602589	0.0364911	0.540458	0.0168128	0.534577	0.0545894	0.553843	0.0606291	0.419893	0.0658443	0.593684	0.0788596	0.505068	0.0568866	0.589996	0.0547577	0.574437	0.0761514	0.591834	0.0696049	0.411525	0.069449	0.648636	0.123232	0.437181	0.0138216	0.609416	0.0431065	0.503031	0.0785378
JX192	Normalized spot volume	1.74155	0.211831	1.80593	0.196954	1.75464	0.408854	1.4315	0.189606	1.49089	0.403877	1.4364	0.31431	1.68859	0.0915392	1.18826	0.215236	1.76522	0.28107	1.47249	0.0824723	1.86083	0.163893	1.23921	0.201515	1.74759	0.0792794	1.14281	0.216195	1.56018	0.106295	1.35098	0.332655	1.62243	0.197391	1.30076	0.169811	1.9497	0.273571	1.33079	0.406643	1.92139	0.0524133	1.52487	0.0756532	1.67238	0.133363	1.16245	0.232426
JX193	Normalized spot volume	0.643819	0.123686	0.829486	0.157451	0.811728	0.0889389	0.730348	0.0887309	0.603907	0.152407	0.772821	0.162509	0.638244	0.0653378	0.617879	0.0569112	0.600682	0.0651265	0.638961	0.079598	0.622068	0.134669	0.586799	0.0387366	0.591659	0.167724	0.621206	0.0387566	0.529903	0.0384504	0.583485	0.110574	0.551961	0.0570939	0.564019	0.199681	0.639902	0.134209	0.67444	0.0853296	0.609764	0.154638	0.834326	0.113939	0.504133	0.0446008	0.855747	0.152987
JX194	Normalized spot volume	2.17119	0.425328	3.14656	0.145323	2.01921	0.266163	2.86868	0.386756	1.99536	0.495021	2.65299	0.197121	2.459	0.19058	2.85534	0.149443	2.38811	0.188466	3.03374	0.23288	2.43255	0.157014	2.79604	0.104882	2.29881	0.176457	3.36507	0.323629	2.32461	0.15751	2.83134	0.302327	2.06057	0.128319	2.85887	0.46202	2.84609	0.423829	3.30942	0.305143	2.58661	0.254308	3.18624	0.378629	2.26399	0.280774	3.27298	0.370347
JX195	Normalized spot volume	5.13441	0.477072	6.26636	0.763567	5.52712	0.303523	7.1206	0.44131	5.89511	0.458957	6.1337	0.752846	5.96285	0.432622	7.8277	0.626327	6.20027	0.0943098	7.47469	0.505389	5.22533	0.507252	8.12759	0.981855	6.48791	0.716405	8.12664	0.660083	5.70084	0.193894	6.38299	0.135765	5.41829	0.0964642	6.38226	0.849539	4.84055	0.603925	6.28716	0.5467	4.96871	0.481477	6.5516	0.311991	5.637	0.190815	7.29051	0.0535776
JX196	Normalized spot volume	0.686406	0.0633728	0.690231	0.0878217	0.826584	0.111445	0.677632	0.130322	0.807952	0.0281702	0.896246	0.105377	0.93647	0.144297	0.751319	0.0670016	0.862154	0.0720978	0.717113	0.0395572	0.89109	0.068868	0.746689	0.0708051	0.999524	0.191301	0.738499	0.12794	0.878671	0.0607402	0.638188	0.137707	0.795506	0.123226	0.829688	0.0382277	0.842672	0.134611	0.721672	0.0331185	1.06562	0.177986	0.735454	0.058542	0.90142	0.0573179	0.755217	0.0833624
JX197	Normalized spot volume	0.730105	0.0262101	0.757574	0.146543	0.882612	0.0425261	0.7288	0.0495011	0.865501	0.173487	1.21222	0.174902	0.886391	0.079707	0.779446	0.359535	0.82259	0.14649	1.08077	0.101	1.16804	0.191284	1.10953	0.0313771	0.869486	0.108761	0.910573	0.146336	0.946028	0.185446	0.930537	0.10801	1.04077	0.114407	1.01201	0.162899	1.13769	0.0926886	1.02417	0.0525846	1.17723	0.12423	0.909413	0.115192	1.01476	0.176425	0.919469	0.297384
JX198	Normalized spot volume	1.12224	0.309773	1.13093	0.143221	1.27357	0.088741	1.09982	0.240681	1.14358	0.0761689	1.03068	0.0774172	1.10552	0.115351	1.02639	0.0976085	1.16237	0.0160008	0.975935	0.0814164	1.13634	0.135923	0.920387	0.0793762	1.14035	0.11256	0.956604	0.0933269	1.10693	0.172231	1.00249	0.1272	1.0902	0.112507	1.01848	0.0857688	1.31003	0.104605	1.19306	0.13349	1.48276	0.159794	1.02035	0.127776	1.18613	0.0743607	0.96106	0.0698975
JX199	Normalized spot volume	0.771668	0.041388	0.747294	0.09122	0.795976	0.082074	0.737252	0.0822237	0.914879	0.0444033	0.675912	0.0483683	0.851553	0.163253	0.791605	0.157615	0.876983	0.114563	0.685787	0.066534	0.844848	0.00902595	0.659379	0.0987693	0.885946	0.0393205	0.860347	0.146868	0.844339	0.116559	0.670241	0.0552817	0.883234	0.0778904	0.643034	0.0505737	0.874179	0.0703621	0.789457	0.0835372	0.887789	0.0658488	0.759123	0.153131	1.0093	0.108356	0.69316	0.0725691
JX200	Normalized spot volume	2.32016	0.265955	2.46078	0.103264	2.20435	0.253588	3.14602	0.792352	2.2633	0.304965	2.34682	0.0555551	2.16503	0.119592	2.03914	0.285122	2.43389	0.150103	2.3697	0.350339	2.57267	0.151758	2.4333	0.383029	2.00677	0.0991233	2.57168	0.267309	2.49738	0.208996	2.57944	0.102385	2.32278	0.255189	2.65084	0.654827	2.59771	0.15361	2.38106	0.152844	2.68722	0.223875	2.34277	0.130079	2.39058	0.29427	2.33949	0.210988
JX201	Normalized spot volume	3.18289	0.343027	2.77569	0.233126	2.69727	0.225995	2.67474	0.297002	2.74553	0.196654	2.70528	0.0412629	3.11392	0.121519	3.31001	0.336417	3.20947	0.387055	3.09339	0.517448	3.05366	0.082392	2.66375	0.142618	3.38173	0.27289	2.70917	0.307446	3.34727	0.222228	2.47575	0.0592693	2.99617	0.225554	2.63506	0.457436	3.45196	0.0921727	2.86485	0.183375	3.56285	0.274617	2.40733	0.170971	3.47387	0.73018	2.32232	0.264416
JX202	Normalized spot volume	2.416	0.439371	2.76179	0.191305	2.51956	0.365352	3.05695	0.110928	2.6992	0.15697	2.85056	0.441632	2.14563	0.164092	2.71153	0.130444	2.63943	0.164104	2.87928	0.245259	2.80036	0.177228	2.57735	0.225263	3.05283	0.544929	2.8986	0.52834	2.62038	0.342173	2.93139	0.40409	2.46001	0.0938621	2.72618	0.523866	3.20417	0.290738	2.73631	0.609733	3.10396	0.0874092	2.96364	0.21984	3.27579	0.48259	3.11217	0.236157
JX203	Normalized spot volume	1.73528	0.101451	1.40847	0.0983021	1.35399	0.0654205	1.49645	0.198518	1.53569	0.272307	1.56693	0.0685796	1.18039	0.0544989	1.40659	0.181774	1.30175	0.106854	1.43267	0.244108	1.29844	0.157401	1.42624	0.290095	1.41125	0.123456	1.40622	0.0841266	1.51086	0.131578	1.30848	0.238838	1.39673	0.0802387	1.3781	0.259063	1.19964	0.0439953	1.64351	0.0451451	1.37487	0.120341	1.52143	0.0167279	1.40838	0.12874	1.74926	0.14481
JX204	Normalized spot volume	4.97649	0.232639	5.79225	0.373918	5.20228	0.243448	4.9619	0.26503	4.65438	0.412498	4.19938	0.508049	4.93005	0.342018	6.10888	0.493383	4.9219	0.494697	5.28002	0.407828	4.52027	0.228419	4.49698	0.43683	4.89157	0.424676	5.01545	0.316226	4.50449	0.366978	4.41816	0.668273	4.82713	0.231674	4.74542	1.11348	4.59039	0.682642	5.46568	0.462782	4.15449	0.229225	5.30676	0.139797	4.40709	0.515953	4.87996	0.358482
JX205	Normalized spot volume	1.98433	0.0447637	2.04326	0.0930819	2.32546	0.0985876	2.01775	0.302917	1.99184	0.362295	1.74712	0.0257915	1.82011	0.151719	2.09127	0.146524	2.12432	0.151915	1.96364	0.298753	1.65848	0.280747	2.08928	0.0719085	2.03681	0.223598	1.66934	0.315021	1.9952	0.161115	1.8991	0.14177	1.7903	0.165122	1.94807	0.195582	1.7736	0.280813	1.65115	0.105158	1.77691	0.282106	1.67486	0.153152	1.84036	0.125141	2.10735	0.179879
JX206	Normalized spot volume	1.82531	0.342241	1.7431	0.059614	1.44739	0.273781	1.38593	0.525272	1.88717	0.0690111	1.71069	0.226649	1.89677	0.344862	1.44015	0.288701	1.84977	0.321996	2.10362	0.499611	1.44123	0.28913	2.00766	0.795814	1.74824	0.190795	1.60328	0.299317	1.97072	0.337426	2.35491	0.406657	1.73616	0.224316	1.90779	0.475609	2.31804	0.245703	1.8176	0.822013	1.97922	0.217435	1.94935	0.488322	1.63075	0.203607	1.71728	0.211138
JX207	Normalized spot volume	5.75689	0.286215	4.68333	0.227208	5.17813	0.699599	4.70678	0.907177	5.2624	0.522347	4.69764	0.11655	5.35233	1.26888	6.74356	0.896101	5.31502	0.523764	4.7093	1.03266	4.94012	1.26881	4.92715	0.601486	5.39478	0.604862	5.33905	0.14158	5.54586	1.6015	4.51376	0.315023	5.24943	0.864704	4.06046	0.640269	5.44233	0.295409	4.52175	0.51989	4.9217	0.845034	4.99576	0.183711	5.42414	0.920621	5.10077	1.09099
JX208	Normalized spot volume	1.43739	0.310155	1.55045	0.209319	1.3882	0.150705	1.53134	0.0707018	1.46712	0.122867	1.57135	0.0814464	1.41964	0.103287	1.72889	0.3379	1.40168	0.178408	1.4156	0.223017	1.56341	0.245913	1.30106	0.0591328	1.35151	0.0550092	1.41638	0.0440077	1.43705	0.0727356	1.37353	0.0739609	1.48298	0.0904434	1.60279	0.269379	1.58912	0.189873	1.7241	0.162468	1.62461	0.100572	1.67941	0.100438	1.62709	0.262696	1.74731	0.206584
JX209	Normalized spot volume	0.267748	0.0641291	0.601694	0.0659026	0.227767	0.0865465	0.688839	0.305198	0.2958	0.0639547	0.612116	0.104692	0.415544	0.0391464	0.682303	0.118954	0.242999	0.0694457	0.66265	0.18584	0.178869	0.0197231	0.598461	0.183054	0.306321	0.059748	0.854247	0.111047	0.257682	0.0650037	0.627786	0.0768532	0.183208	0.0336753	0.550659	0.0297696	0.297002	0.0668461	0.692154	0.245093	0.255481	0.0731634	0.822001	0.236684	0.197638	0.0801837	0.776266	0.258316
JX210	Normalized spot volume	1.30221	0.318286	12.1309	0.572511	0.951718	0.294183	7.01802	0.443764	0.899498	0.22089	5.10672	1.267	0.892898	0.326296	15.5652	1.92111	0.790852	0.285139	9.71955	1.57765	2.33356	2.8053	5.54509	0.51976	1.48608	0.190726	2.49947	0.640343	1.21324	0.606599	4.80265	0.278331	1.04109	0.330742	4.97971	0.550166	1.17651	0.398109	10.3344	1.14639	0.884212	0.120729	7.93102	0.555982	0.904632	0.0474528	6.88969	1.50569
JX211	Normalized spot volume	0.202541	0.0257882	0.490961	0.278792	0.342353	0.0942829	0.585959	0.300841	0.387103	0.116153	0.468278	0.253462	0.463523	0.183804	1.32702	0.619355	0.318455	0.0178146	0.394777	0.191852	0.437595	0.11475	0.208042	0.0459609	0.307312	0.00291191	0.371718	0.0612129	0.264697	0.0491779	1.35416	0.675626	0.432193	0.155434	0.283231	0.0458663	0.485365	0.0198134	1.73297	1.20772	0.274499	0.101087	1.01105	0.622444	0.280274	0.0733549	0.219816	0.015314
JX212	Normalized spot volume	0.275789	0.0255935	0.674791	0.105984	0.268059	0.0903225	0.501215	0.115473	0.373404	0.0875185	0.63009	0.0351807	0.311668	0.0438837	0.787936	0.0930721	0.240367	0.0163769	0.429958	0.0854178	0.319658	0.100452	0.55394	0.0569707	0.450803	0.0376312	0.549386	0.106169	0.330574	0.0512359	0.57896	0.322851	0.383381	0.0190414	0.815349	0.0563761	0.534806	0.0821048	0.983879	0.0260352	0.324318	0.0667477	0.409105	0.112176	0.293368	0.0511246	0.470545	0.0456553
JX213	Normalized spot volume	0.429242	0.0767273	0.347748	0.0228079	0.338617	0.0619974	0.273893	0.0401291	0.354726	0.0724728	0.311377	0.0369389	0.425012	0.01437	0.611116	0.205398	0.384788	0.0498616	0.434215	0.0890193	0.297212	0.0707062	0.294792	0.0492139	0.360778	0.0294346	0.205772	0.105004	0.352099	0.0229852	0.287399	0.0734348	0.364082	0.0247884	0.259925	0.104152	0.376256	0.0528979	0.25263	0.0355854	0.389445	0.0283514	0.234232	0.0416321	0.323178	0.0385646	0.27538	0.0438096
JX214	Normalized spot volume	4.64304	0.266444	3.82799	0.0759541	4.71343	0.636792	3.38023	0.0778679	4.17082	0.643523	2.23533	0.206649	3.56347	0.141791	3.09676	0.0126874	4.17436	0.282033	3.13109	0.364803	3.78736	0.419197	2.84932	0.244004	4.09307	0.229324	2.63833	0.320082	4.39934	0.530241	2.8222	0.158144	4.36058	0.648332	2.7892	0.332774	3.56168	0.611477	2.52822	0.440417	4.02871	0.17172	2.89066	0.0664111	4.08805	0.227955	3.36136	0.328249
JX215	Normalized spot volume	0.962128	0.151702	1.14067	0.188873	1.02986	0.237482	1.08354	0.219139	1.09641	0.0490565	0.833954	0.116175	1.20058	0.079398	1.29393	0.17992	1.13282	0.106345	1.07034	0.166672	1.05657	0.146711	0.986421	0.105712	1.46037	0.130543	1.40212	0.0967096	1.27796	0.0544596	1.07309	0.174239	1.08639	0.0501869	0.899491	0.210896	1.13384	0.0901709	0.988206	0.201895	1.18478	0.10045	1.03832	0.111761	1.18179	0.062993	1.2267	0.0961603
JX216	Normalized spot volume	0.846933	0.4125	0.737397	0.0486179	1.14935	0.440992	0.914853	0.625121	1.12162	0.161648	0.72203	0.130311	1.57307	0.213404	1.27647	0.196187	1.18291	0.151093	1.01933	0.206782	1.1019	0.643268	0.70346	0.0531963	0.940369	0.216935	0.477413	0.170241	1.17086	0.5622	0.863041	0.636176	0.82438	0.349155	0.939144	0.55093	1.80982	0.114419	1.28274	0.176627	1.60338	0.386042	0.948403	0.225269	1.34013	0.648035	0.583608	0.0628015
JX217	Normalized spot volume	0.701051	0.0762602	0.647772	0.0303535	0.83072	0.0637325	0.611981	0.0723146	0.899882	0.0190765	1.11658	0.0258649	0.470691	0.0349256	1.22846	0.264033	0.758131	0.0853237	0.452678	0.108117	0.874412	0.101548	0.656403	0.307193	0.918484	0.102067	0.893716	0.270886	1.0403	0.0302962	0.712522	0.184759	0.690543	0.0516038	1.29855	0.251675	0.542143	0.0882365	2.21567	0.54939	0.66971	0.0874205	1.08038	0.262477	0.646524	0.102072	0.482708	0.0879953
JX218	Normalized spot volume	5.84222	1.11881	8.51233	1.16108	4.7384	0.807919	5.41294	0.387859	3.99663	1.24982	2.25457	0.134992	3.91781	0.577612	3.07401	0.249342	4.46481	0.116082	2.56465	0.104028	3.45769	0.484781	2.17333	0.143229	4.83201	0.25482	7.56392	1.88109	4.25536	0.743149	9.13757	0.520533	4.2567	0.386429	6.45822	0.686639	4.23666	0.297287	2.14689	0.357859	3.90967	0.170722	2.51402	0.482249	3.80786	0.264563	2.29296	0.512252
JX219	Normalized spot volume	1.12169	0.0458436	0.771548	0.131444	0.878812	0.106177	0.709803	0.0559406	0.761564	0.0834014	0.565896	0.0532782	0.776076	0.0536885	0.47865	0.150884	0.767533	0.121377	0.521855	0.113231	0.775587	0.0932344	0.587458	0.107094	1.04043	0.157799	0.602995	0.0492468	0.8686	0.197709	0.605212	0.0445339	0.816742	0.227952	0.538421	0.0446117	0.777588	0.0826918	1.64685	1.80714	0.916465	0.13512	0.669744	0.0452489	1.06202	0.104253	0.713395	0.082848
JX220	Normalized spot volume	0.276711	0.0300382	0.215937	0.0141865	0.458117	0.0567574	0.184766	0.0363229	0.402039	0.0544798	0.22007	0.0396673	0.422848	0.0716448	0.263469	0.0377525	0.453017	0.0219893	0.280596	0.0776542	0.380003	0.0226498	0.223855	0.0433977	0.439404	0.0606658	0.164887	0.0361512	0.416536	0.031032	0.174596	0.0363525	0.455499	0.0666983	0.199699	0.0377645	0.421596	0.13476	0.231607	0.064341	0.460944	0.0570798	0.19556	0.030597	0.495666	0.0618268	0.298486	0.137597
JX221	Normalized spot volume	0.102574	0.0265043	0.0587284	0.0108894	0.152287	0.0151829	0.148781	0.00641882	0.217988	0.0112547	0.187906	0.0238432	0.228729	0.0406692	0.201149	0.00140794	0.212179	0.022781	0.280065	0.0685752	0.235743	0.0496082	0.199934	0.0232591	0.229737	0.00386027	0.196036	0.0313109	0.213426	0.0253578	0.207499	0.00837729	0.231868	0.00714855	0.191339	0.0109281	0.230246	0.0104225	0.224171	0.0274704	0.23929	0.0303368	0.178849	0.00455671	0.275223	0.0306606	0.188705	0.0141292
JX222	Normalized spot volume	1.06604	0.0996277	0.265138	0.0389729	0.5017	0.068078	0.239601	0.00883228	0.335702	0.0534072	0.34376	0.0635297	1.53986	0.700786	0.197342	0.0306216	1.26164	0.170303	0.22477	0.0355222	0.474307	0.132295	0.416189	0.322069	0.666873	0.128691	0.348706	0.0297458	0.842721	0.121675	0.276785	0.0629818	0.544796	0.027525	0.390333	0.200353	1.36519	0.12372	0.272462	0.079651	1.48989	0.265785	0.180212	0.0637721	0.532555	0.102216	0.349478	0.152051
JX223	Normalized spot volume	0.272228	0.100603	0.187317	0.0411689	0.552527	0.0571989	0.366015	0.0333734	0.725415	0.0493736	0.485945	0.0290707	0.717313	0.0676117	0.479227	0.038383	0.76014	0.0924756	0.438531	0.0341792	0.819418	0.0897262	0.485684	0.0894275	0.787431	0.094395	0.413529	0.0799211	1.09386	0.510511	0.360556	0.0388955	0.841663	0.104851	0.457024	0.0857926	0.823116	0.130748	0.471597	0.0541696	0.778714	0.0497211	0.446137	0.0658354	0.98529	0.192521	0.475341	0.024085
JX224	Normalized spot volume	1.35024	0.0542269	0.70925	0.200374	1.76902	0.393045	0.569262	0.0800995	1.50631	0.168285	0.628259	0.0654019	1.456	0.0467102	0.674024	0.0741375	1.74698	0.17392	0.610675	0.0539206	1.96814	0.119733	1.57724	1.41318	1.91726	0.155135	0.678195	0.164152	2.26413	0.461874	0.576573	0.0554995	2.12956	0.264117	0.777043	0.159596	2.13281	0.325463	0.640954	0.16051	2.41598	0.121091	0.632841	0.028947	2.11555	0.13815	0.700695	0.0674842
JX225	Normalized spot volume	0.518003	0.115504	0.226099	0.0416571	0.641483	0.0437348	0.29586	0.0647555	0.476253	0.12992	0.405419	0.100402	0.52352	0.182545	0.330374	0.0812016	0.958964	0.159433	0.295306	0.046387	0.751034	0.0631659	0.269948	0.0190253	0.413674	0.0971023	0.379508	0.0708725	0.579577	0.108184	0.340495	0.0475647	0.596492	0.113347	0.34219	0.0801533	0.398831	0.277759	0.259918	0.059081	0.516211	0.0973218	0.266461	0.0609003	0.345707	0.204148	0.343765	0.0570998
JX226	Normalized spot volume	0.194373	0.00867421	0.186909	0.0201084	0.175776	0.0239742	0.184504	0.040874	0.218952	0.0204311	0.186556	0.0421912	0.236067	0.0289868	0.157963	0.0331793	0.228233	0.0127963	0.174363	0.00949712	0.235366	0.0154872	0.127672	0.025221	0.0780113	0.026375	0.132962	0.0299807	0.172037	0.00909284	0.114299	0.0148362	0.234833	0.00985258	0.132937	0.0131526	0.229925	0.0431061	0.188325	0.0188132	0.29887	0.0192274	0.191953	0.015418	0.285912	0.0274219	0.183205	0.0208322
JX227	Normalized spot volume	0.772302	0.164186	0.894678	0.375656	0.830066	0.167987	0.775412	0.234537	0.458308	0.0854409	0.808534	0.209187	0.494274	0.026791	0.549995	0.0945986	0.443804	0.0506104	0.296744	0.0743554	0.30247	0.0322874	0.330664	0.0571882	0.346924	0.0228558	0.34088	0.0592708	0.63808	0.110939	0.683496	0.192374	0.871043	0.152397	0.374094	0.0406984	0.502922	0.1923	0.300377	0.0611985	0.82749	0.137446	0.741734	0.111598	0.750509	0.253973	0.745221	0.16934
JX228	Normalized spot volume	0.568436	0.159125	1.05169	0.1432	0.831656	0.0726807	0.974015	0.216412	0.742767	0.29309	0.960618	0.121545	1.05148	0.255585	0.727957	0.194955	0.751774	0.145369	1.13146	0.130343	0.904565	0.138009	0.933354	0.206071	0.475553	0.149651	0.534828	0.105407	0.447837	0.0272515	0.897991	0.0884572	0.751838	0.224767	0.985265	0.0143014	0.891419	0.109386	1.1363	0.426695	1.17626	0.25048	1.06564	0.00240004	1.06051	0.490623	0.898556	0.187355
JX229	Normalized spot volume	1.93193	0.0360479	0.962447	0.214463	1.65847	0.0909741	0.899917	0.0659139	1.7075	0.23796	1.88959	0.149419	1.89575	0.147873	1.68259	0.0960583	1.92293	0.189467	1.25247	0.160173	1.85139	0.324523	1.12464	0.129842	1.59925	0.166434	1.17592	0.0339118	2.11481	0.793429	1.12721	0.216585	1.86024	0.0669068	2.02836	1.16489	1.87532	0.264331	1.96604	0.260711	1.9393	0.0149688	1.49157	0.142472	2.00305	0.0285428	1.64584	0.175575
JX230	Normalized spot volume	0.145074	0.0479343	0.174468	0.00983977	0.218638	0.0407183	0.171235	0.064292	0.222131	0.027593	0.143604	0.0284104	0.182571	0.0151791	0.159168	0.00988597	0.214851	0.00954332	0.121607	0.0219996	0.211122	0.0235374	0.176885	0.0259877	0.203236	0.0205247	0.161236	0.0340475	0.217143	0.0319574	0.155188	0.0486008	0.255196	0.0473629	0.149333	0.0491937	0.234189	0.0368041	0.142058	0.0511089	0.259657	0.042862	0.111403	0.0133651	0.251141	0.027876	0.115499	0.00506618
JX231	Normalized spot volume	0.66329	0.124349	0.452935	0.134953	0.969998	0.125757	0.49403	0.074211	0.696836	0.0651651	0.649625	0.0556734	0.960731	0.176071	0.494507	0.1797	1.01828	0.0487473	0.576799	0.0729777	0.958967	0.0533582	0.707419	0.366015	0.695489	0.171965	0.496576	0.18717	0.917933	0.176256	0.524706	0.0398544	0.959558	0.246858	0.607618	0.0586119	0.813828	0.167914	0.561366	0.112339	1.04662	0.0644642	0.651038	0.116114	0.788545	0.167506	0.680268	0.0218899
JX232	Normalized spot volume	0.51229	0.146843	0.953574	0.193085	0.619752	0.0949961	0.693746	0.045261	0.456409	0.12644	0.693179	0.101143	0.643473	0.139678	0.492785	0.0730687	0.551278	0.127617	0.606378	0.21967	0.592145	0.102822	0.543258	0.111898	0.556156	0.0694606	0.810842	0.248459	0.412952	0.0612517	0.761254	0.105556	0.414426	0.0804723	0.630706	0.0217083	0.521556	0.10062	0.696168	0.218428	0.804481	0.128911	0.471921	0.0438205	0.536255	0.108886	0.615565	0.0947973
JX233	Normalized spot volume	0.707575	0.0242764	0.77556	0.157613	0.684932	0.107246	0.523911	0.0636857	0.741757	0.0339628	0.68348	0.0683712	0.863011	0.0588708	0.786516	0.137263	0.869012	0.145083	0.71759	0.105941	0.863284	0.174239	0.486678	0.0754492	0.553049	0.113772	0.734326	0.116945	0.655931	0.17412	0.63875	0.0995189	0.748027	0.068027	0.501143	0.0678886	0.925926	0.0602995	0.830568	0.0630351	0.814254	0.126641	0.785159	0.451379	0.641638	0.0482723	0.432576	0.124786
JX234	Normalized spot volume	0.418862	0.107378	0.811954	0.0715341	0.427755	0.0286427	0.625229	0.146221	0.44209	0.0836016	0.601215	0.12645	0.439185	0.106574	0.753331	0.153294	0.524091	0.0189647	0.501672	0.105606	0.404747	0.0301864	0.60689	0.0175906	0.493994	0.0414616	0.716447	0.0975279	0.480702	0.0379754	0.679464	0.18054	0.391444	0.0412297	0.460999	0.0829263	0.384571	0.0438908	0.412516	0.128234	0.462044	0.0662387	0.482667	0.065786	0.45702	0.000816883	0.549148	0.0448979
JX235	Normalized spot volume	1.31538	0.0390729	1.19841	0.0981093	1.72531	0.067324	1.69293	0.0990709	1.35189	0.267376	1.49509	0.0919467	1.85103	0.32653	1.69592	0.248448	1.86194	0.0593151	1.84503	0.58991	1.58947	0.11716	1.65656	0.402645	1.72144	0.179468	1.59772	0.229342	2.41176	1.4295	1.58878	0.108488	1.83409	0.115841	1.68891	0.296246	1.80887	0.263612	1.36205	0.194559	1.91838	0.259136	1.31783	0.222725	2.07284	0.0341691	1.78433	0.309823
JX236	Normalized spot volume	0.736463	0.132962	0.587541	0.100189	0.898503	0.194937	0.711813	0.161012	0.897726	0.186735	0.791441	0.0995269	0.948531	0.0903517	0.772977	0.0815329	1.00948	0.153329	0.873739	0.0872759	0.904795	0.0390858	0.861798	0.066133	0.911241	0.0397239	0.666287	0.118749	0.997174	0.167601	0.689102	0.0685466	1.04132	0.0215002	0.610308	0.0517529	1.04288	0.20546	0.691467	0.075706	1.17918	0.175947	0.851733	0.207041	1.18202	0.184711	0.808622	0.140237
JX237	Normalized spot volume	0.686065	0.115695	1.01515	0.140715	0.619204	0.0900181	1.04158	0.0655186	0.498293	0.0428649	0.811136	0.0388967	0.649506	0.0363336	1.52781	0.131265	0.554406	0.0677434	1.0091	0.128	0.549286	0.0866658	0.750369	0.0344607	0.614608	0.111455	1.38707	0.0436393	0.850314	0.454839	1.28299	0.39719	0.54645	0.144962	0.649276	0.0293007	0.409376	0.00098365	0.435651	0.0229773	0.458727	0.0829527	1.2435	0.330642	0.528423	0.0730745	1.0332	0.140612
JX238	Normalized spot volume	0.674646	0.0927813	1.87696	0.2186	0.455544	0.158851	1.75193	0.541823	0.548117	0.0390204	1.67055	0.472482	0.415502	0.0639036	0.387841	0.0860737	0.559859	0.142351	1.1159	0.0504888	0.502405	0.0187493	1.8785	0.435871	0.551605	0.255749	3.78717	0.844481	0.476692	0.095061	2.5984	0.50829	0.44689	0.0405953	1.73758	0.821431	0.530183	0.13636	2.04196	0.687527	0.418192	0.062671	2.48506	0.545259	0.472483	0.0844824	1.96935	0.207448
JX239	Normalized spot volume	2.41895	0.318249	10.7145	0.958855	2.77242	0.229008	8.48008	0.594174	2.65947	1.21074	3.29118	0.216529	2.47095	0.137622	7.53738	0.677023	2.58429	0.321624	5.98584	1.01601	1.91697	0.73678	2.92213	0.143028	1.53221	0.167439	9.15349	1.06533	1.62935	0.0872989	6.21188	0.382252	2.05126	0.165344	4.65029	3.28051	1.75542	0.317311	1.32291	0.186188	2.05613	0.419534	5.35035	0.41637	1.92346	0.12588	6.07612	0.815133
JX240	Normalized spot volume	0.256132	0.0496654	0.823996	0.134434	0.324814	0.0966072	0.534637	0.330841	0.35474	0.0819405	0.92825	0.292386	0.225445	0.0526377	0.936789	0.155903	0.290599	0.148237	0.986782	0.184547	0.282611	0.0403619	0.716266	0.380678	0.30898	0.0758271	1.09732	0.236196	0.185701	0.0209782	1.22099	0.168407	0.25364	0.0850735	1.00811	0.161361	0.284728	0.0177873	1.45187	0.13595	0.295977	0.0581238	1.3052	0.238574	0.357264	0.0488533	1.47631	0.249661
JX241	Normalized spot volume	0.531888	0.0748913	1.09837	0.0535933	0.917416	0.0489073	1.25334	0.346333	0.947656	0.207918	1.02505	0.0856497	0.682483	0.133141	1.71032	0.47901	0.810496	0.114622	1.48104	0.276766	0.726988	0.0596928	1.28592	0.353007	0.94178	0.127456	1.34048	0.3903	1.21611	0.677015	1.26786	0.269361	0.908051	0.15189	1.03633	0.13721	0.882751	0.174138	0.687504	0.0739141	0.797201	0.0941974	0.825196	0.0600156	0.66396	0.0746318	1.5253	0.314044
JX242	Normalized spot volume	0.413042	0.056403	0.547326	0.0737493	0.786499	0.0505895	0.801399	0.373293	0.889214	0.105211	1.05091	0.133062	0.71759	0.0510871	0.884475	0.343502	0.753174	0.0527425	0.830551	0.0562971	0.662278	0.0134177	0.777211	0.0978048	0.765785	0.096867	0.844118	0.149078	0.593862	0.132159	0.759871	0.0913431	0.758769	0.157977	1.04729	0.0568492	0.674965	0.134655	0.913683	0.181094	0.826889	0.110277	1.32515	0.339601	0.788378	0.0530919	1.05649	0.0952646
JX243	Normalized spot volume	1.70677	0.221316	1.28736	0.211992	1.42109	0.30135	1.26446	0.19621	1.95979	0.310845	1.53267	0.177067	1.80121	0.337884	1.41527	0.298842	1.65447	0.138318	1.18402	0.124127	1.93611	0.155575	1.50765	0.374501	2.13133	0.110661	1.66127	0.155205	1.92765	0.127201	1.46214	0.205098	1.70454	0.186379	1.407	0.104172	2.00355	0.250738	1.29672	0.229285	1.87133	0.198152	1.52595	0.280282	1.58348	0.0420645	1.65538	0.453546
JX244	Normalized spot volume	0.20728	0.0741765	1.15526	0.184414	0.693995	0.467499	1.17094	0.212831	0.548284	0.175867	1.50277	0.186266	0.342423	0.118939	0.829299	0.0426507	0.596791	0.118587	0.935666	0.132831	0.681589	0.193047	1.03017	0.167452	0.456838	0.111561	0.864923	0.139724	0.763142	0.120529	1.35052	0.244856	0.714675	0.219283	1.34294	0.494687	0.381698	0.234855	0.346834	0.202302	0.628876	0.100742	1.01715	0.156624	0.981612	0.149629	1.57651	0.283204
JX245	Normalized spot volume	0.792625	0.391337	2.32036	0.242364	0.741472	0.498324	3.26607	0.258472	0.904185	0.357384	3.34996	0.219119	0.753322	0.341483	2.24202	0.318072	0.614282	0.250086	2.88404	0.237011	0.962122	0.322639	2.73213	0.330374	0.689291	0.316799	3.24332	0.294863	0.910291	0.416517	3.58336	0.277485	0.708593	0.174828	3.68956	0.0447542	0.769855	0.258513	1.17624	0.301513	1.38447	0.117291	2.8345	0.367057	0.63695	0.232549	3.75968	0.499127
JX246	Normalized spot volume	0.397016	0.0508227	0.540298	0.0754019	0.629862	0.131289	0.838316	0.280574	0.733518	0.348243	1.39948	0.357063	0.526133	0.0734991	0.707197	0.0800503	0.39929	0.0253343	0.725063	0.195538	0.449493	0.0189742	0.536616	0.100054	0.726011	0.107307	0.856393	0.244517	0.901407	0.109753	1.43297	0.181767	0.7876	0.239387	1.15652	0.193669	0.946492	0.0126675	1.30064	0.545983	0.700236	0.198085	0.953964	0.228883	0.724004	0.555283	0.342307	0.0680157
JX247	Normalized spot volume	4.93508	0.395005	5.19896	0.414106	4.57997	0.360612	4.93023	0.43777	4.62664	0.500022	4.14385	0.359239	3.74417	0.281369	4.93215	0.0806232	4.35522	0.218932	5.13147	0.285329	3.8647	0.365808	4.7074	0.267674	4.48913	0.412293	5.72714	0.713071	4.1264	0.475344	4.88935	0.345907	4.11633	0.274994	4.33897	1.19282	3.86532	0.169216	4.30722	0.434876	3.072	0.0429977	3.3264	0.388508	1.62869	0.272335	1.5625	0.256797
JX248	Normalized spot volume	0.218164	0.0738473	0.841763	0.171286	0.730973	0.307033	0.970925	0.0554732	0.555996	0.0784865	0.657616	0.187302	0.540111	0.0403434	0.698663	0.145475	0.581942	0.184728	0.843669	0.0241597	0.58423	0.095361	0.733514	0.217603	0.440458	0.116336	0.870133	0.0312021	0.563804	0.104871	0.927623	0.114494	0.587081	0.060759	0.705379	0.402633	0.484122	0.0739561	0.563303	0.3329	0.534103	0.103269	0.8408	0.120525	0.673609	0.203472	1.01362	0.186562
JX249	Normalized spot volume	0.949404	0.1273	0.85979	0.108164	1.06928	0.0912618	1.59451	0.190098	1.05835	0.106804	1.55936	0.184456	0.698852	0.105434	0.849002	0.196626	0.875984	0.131429	1.61706	0.210914	1.37317	0.156589	3.03771	0.205466	0.726281	0.207586	1.19723	0.184861	0.840629	0.0375212	1.37879	0.400484	0.703511	0.047185	1.432	0.376524	0.76562	0.156429	1.31859	0.1102	0.736745	0.10278	1.46542	0.0806641	0.691926	0.0150763	1.5367	0.312545
JX250	Normalized spot volume	1.07985	0.396338	2.02532	0.704824	1.14261	0.113628	2.89921	0.269054	1.45193	0.0384048	1.69617	0.264746	1.06841	0.0426537	2.27046	0.390739	1.4473	0.0905567	3.1207	1.45848	1.33347	0.110499	2.23125	0.353526	1.38597	0.275843	3.46658	1.34035	1.23287	0.0581869	3.11079	1.36642	1.40396	0.245397	2.74591	0.698456	1.41282	0.0818316	3.32306	1.90262	1.41794	0.271003	3.96408	1.45766	1.45908	0.394328	3.031	0.975781
JX251	Normalized spot volume	1.03482	0.360628	1.57999	0.101162	1.26244	0.0843462	1.97231	0.158506	2.04292	1.09584	3.6766	1.95556	1.35846	0.211801	2.54738	0.656587	1.32486	0.103661	2.10288	0.253565	1.38772	0.317928	2.29207	0.267589	1.65105	0.4283	1.97501	0.252707	1.3618	0.342886	2.3468	0.947586	1.54405	0.210285	3.08777	0.576477	1.70733	0.3004	2.73002	0.800475	1.33285	0.123301	2.37104	0.525618	1.49253	0.185122	2.73352	0.355863
JX252	Normalized spot volume	0.250818	0.0317817	0.176551	0.0246263	0.299816	0.0214063	0.282954	0.246246	0.248962	0.0818092	0.234966	0.107003	0.23765	0.116701	0.166715	0.05543	0.291128	0.00937205	0.179678	0.0333377	0.397931	0.142229	0.246051	0.0679054	0.223202	0.0225265	0.123169	0.0275973	0.267628	0.0167313	0.112134	0.0819672	0.322854	0.0516011	0.140861	0.011545	0.28213	0.0759663	0.170603	0.0350149	0.313319	0.0281966	0.163774	0.033305	0.304849	0.0279362	0.152017	0.0184275
JX253	Normalized spot volume	1.0118	0.0724387	1.37717	0.428805	1.11555	0.149403	2.28661	0.364038	1.13571	0.112515	1.1815	0.101283	0.927847	0.0893967	1.67609	0.274486	1.22157	0.169222	1.83779	0.555361	1.23756	0.0466064	1.74735	0.316481	1.18078	0.147385	2.90989	1.35699	1.00383	0.184425	2.32064	1.08936	1.20648	0.304528	2.08009	0.433647	1.26279	0.105194	2.68144	1.57835	1.10495	0.103275	3.13137	1.20381	1.15946	0.188188	2.42203	0.863473
JX254	Normalized spot volume	0.364883	0.0777023	0.260966	0.0251418	0.53276	0.122656	0.201027	0.0406144	0.422794	0.0473698	0.383354	0.0919793	0.278112	0.0751951	0.21589	0.0271272	0.409477	0.154642	0.277605	0.00980394	0.428576	0.0748668	0.310087	0.0856634	0.310067	0.115126	0.217522	0.0685513	0.435501	0.102525	0.272068	0.071396	0.342039	0.0625683	0.220636	0.018743	0.636401	0.122937	0.250166	0.0762442	0.375109	0.142156	0.273729	0.0361669	0.406593	0.156294	0.352584	0.093554
JX255	Normalized spot volume	0.219655	0.0592727	0.222207	0.0399329	0.234778	0.035689	0.363266	0.161784	0.332412	0.0616599	0.416068	0.102831	0.269431	0.0284316	0.283354	0.0393679	0.307116	0.0277992	0.252078	0.00357004	0.268901	0.0511437	0.251174	0.00962977	0.345938	0.0627899	0.280339	0.0301869	0.255438	0.0032029	0.291093	0.0413719	0.279324	0.0106366	0.264948	0.0744594	0.276512	0.0145807	0.531133	0.315828	0.296798	0.0216047	0.280175	0.0283179	0.339535	0.0563954	0.279126	0.00303171
JX256	Normalized spot volume	1.88828	0.130218	1.20464	0.107832	1.68643	0.221588	1.19424	0.110467	1.72416	0.163506	0.810824	0.0771257	1.54977	0.137171	0.921805	0.0720025	1.68615	0.19307	1.07463	0.272981	1.79358	0.239706	1.105	0.131946	1.70918	0.102997	1.00965	0.0897317	1.90586	0.15514	0.942504	0.126484	1.84537	0.151219	0.968869	0.0401813	1.67083	0.327405	0.843976	0.0385378	1.89275	0.0917301	0.80291	0.108031	1.66607	0.0390782	0.921871	0.0491452
JX257	Normalized spot volume	0.453223	0.079259	0.417883	0.0768248	0.541302	0.0916073	0.38065	0.0314689	0.476857	0.0507469	0.288492	0.0352118	0.374842	0.0258174	0.368257	0.0772345	0.50729	0.0723531	0.40471	0.0431098	0.456696	0.0837725	0.296682	0.0820874	0.500435	0.0643999	0.408508	0.0615583	0.455174	0.090413	0.471474	0.0815224	0.587761	0.0646411	0.404442	0.0653441	0.460115	0.0390053	0.380634	0.0428089	0.46141	0.0775307	0.416933	0.129334	0.536685	0.0537535	0.306607	0.0974266
JX258	Normalized spot volume	0.728488	0.135054	0.614988	0.0659508	0.657429	0.0452144	0.564515	0.175212	0.646766	0.0525291	0.831958	0.0561883	0.70435	0.0760897	0.671448	0.166029	0.861679	0.0334515	0.686646	0.0651061	0.830086	0.0516	0.673263	0.101483	0.643545	0.0126875	0.681278	0.0269157	0.648065	0.0868422	0.679498	0.141043	0.724642	0.0879959	0.80402	0.295055	0.782047	0.156745	0.750522	0.03476	0.793024	0.0487222	0.623649	0.0337973	0.73687	0.0284901	0.691055	0.0574334
JX259	Normalized spot volume	0.612674	0.0414975	0.438834	0.0165207	0.685437	0.093474	0.681824	0.18356	0.497002	0.107881	0.604586	0.0363001	0.405457	0.0610582	0.370538	0.0295983	0.562548	0.188069	0.463209	0.0281651	0.578067	0.0477133	0.510236	0.0833288	0.593923	0.037074	1.56289	1.80872	0.862899	0.071917	0.780848	0.12298	1.23615	0.132277	1.2257	0.435205	1.64933	0.0301139	0.797816	0.192163	1.00384	0.0945109	0.773574	0.0871438	0.605965	0.13472	0.479094	0.0160769
JX260	Normalized spot volume	0.373562	0.089025	1.15527	0.0661544	0.47186	0.0973806	0.986698	0.156202	0.320523	0.0563807	0.86625	0.124052	0.429804	0.039734	0.716581	0.18827	0.361177	0.0514623	1.12377	0.160484	0.454974	0.0295242	1.20285	0.0293159	0.309659	0.0575516	0.888774	0.160184	0.269567	0.0710971	1.08325	0.143196	0.312981	0.0280865	0.862251	0.0802055	0.40834	0.141874	0.845884	0.136343	0.35899	0.0364496	0.81303	0.0418271	0.360367	0.0560641	0.705503	0.0106466
JX261	Normalized spot volume	1.05252	0.168419	4.54933	0.74231	0.870677	0.105538	3.41893	0.718894	0.757764	0.0832283	1.44025	0.263512	0.922402	0.0586397	2.27512	0.395353	1.0697	0.190046	1.82847	0.236323	1.06379	0.1101	1.44864	0.0289675	0.851548	0.120856	7.97297	8.07306	0.864684	0.328125	3.65137	1.0306	0.931404	0.147289	2.28718	0.0396641	1.17887	0.0410635	4.12627	1.04261	1.02489	0.0985235	2.34152	0.180282	0.980039	0.14834	1.51971	0.280055
JX262	Normalized spot volume	0.267895	0.0233099	0.373047	0.0194463	0.28915	0.0307187	0.329579	0.0560956	0.272989	0.0463294	0.907222	0.181374	0.308622	0.0194335	0.642154	0.111625	0.341036	0.0298337	0.520466	0.0400895	0.355471	0.0296219	0.631281	0.0884432	0.305254	0.0729937	0.580379	0.0690217	0.267084	0.0607569	0.633988	0.0447208	0.400518	0.117094	0.749619	0.147021	0.256012	0.0232329	0.95119	0.0192647	0.339346	0.00288578	0.684786	0.0225617	0.307129	0.0338752	0.536075	0.0245406
JX263	Normalized spot volume	6.46904	0.18374	3.16715	0.250032	5.9287	0.582804	3.11086	0.24993	5.90131	0.380125	3.26482	0.546318	6.28224	0.699958	3.59445	0.659179	5.86452	0.579162	3.42295	0.474073	6.00915	0.655564	3.5453	0.418462	6.56462	0.303858	3.20578	0.415644	6.55982	0.412357	3.20446	0.319615	5.51805	0.337062	2.67731	0.227145	5.80882	1.0408	2.90143	0.64494	6.28659	0.159468	2.89594	0.52879	5.76947	0.272355	3.08697	0.186906
JX264	Normalized spot volume	2.10525	0.133989	1.07833	0.071388	1.76334	0.217435	1.25125	0.161816	1.81646	0.211994	1.01854	0.298812	1.77543	0.191098	1.16494	0.0557368	2.06252	0.134014	1.18271	0.122218	1.79644	0.115998	2.23888	1.07527	1.99741	0.121462	1.05496	0.0395627	1.93842	0.211688	1.00609	0.183663	1.90437	0.117066	1.04106	0.133113	1.55227	0.275037	0.863458	0.114349	1.77339	0.0904817	1.06915	0.188293	1.85289	0.116731	0.917288	0.111146
JX265	Normalized spot volume	1.41879	0.0419799	1.81832	0.239984	2.03345	0.0954898	1.64676	0.107301	2.40467	0.0959783	1.91905	0.11079	1.50356	0.066733	1.17158	0.400792	1.79663	0.129096	1.61963	0.0184324	1.87116	0.250008	1.79206	0.196528	1.99622	0.0328619	1.96992	0.182927	2.23619	0.164811	1.80747	0.14965	2.15934	0.179753	1.86332	0.181107	2.31486	0.158599	1.78763	0.200584	2.45536	0.271126	1.86303	0.196965	2.68624	0.219444	2.24757	0.198331
JX266	Normalized spot volume	3.39842	0.349009	4.7614	0.579652	3.9907	0.242281	4.9673	0.598433	4.70065	0.919073	4.84634	0.891433	5.67278	0.631216	7.05905	2.14768	4.14699	1.24218	5.77265	1.06316	4.2602	0.59714	4.87269	0.439229	5.87339	0.620407	5.9358	0.899888	4.81493	0.245786	5.24966	0.531487	3.82028	0.799883	4.36127	0.899866	4.33211	0.287265	5.79554	1.03785	4.71069	0.151925	5.42323	0.927244	4.15289	0.544062	5.06341	0.239951
JX267	Normalized spot volume	0.49641	0.173541	0.224435	0.0643803	0.482663	0.185133	0.29406	0.0273635	0.409489	0.0673066	0.143805	0.0699832	0.516007	0.118583	0.202088	0.0535297	0.400684	0.0207033	0.193841	0.0130708	0.494156	0.17695	0.235482	0.0699179	0.483578	0.0149195	0.160365	0.0147202	0.46677	0.141888	0.152208	0.0164028	0.503783	0.115627	0.11952	0.0316728	0.382739	0.0852206	0.130101	0.00940004	0.588557	0.152398	0.12118	0.0264514	0.494324	0.0295513	0.191891	0.0618613
JX268	Normalized spot volume	0.417596	0.0291374	0.178281	0.0593352	0.512356	0.0643292	0.211299	0.0103786	0.630905	0.034234	0.339942	0.0465916	0.19113	0.0184311	0.147229	0.0496948	0.356216	0.0195031	0.133407	0.031667	0.482552	0.0483724	0.185319	0.0408302	0.413204	0.052357	0.199846	0.0627247	0.742254	0.458263	0.215249	0.0797044	0.491352	0.228269	0.341659	0.0626526	0.381363	0.0624887	0.446095	0.0807713	0.455526	0.0843996	0.319832	0.0715455	0.603312	0.019822	0.16092	0.0471931
JX269	Normalized spot volume	0.412408	0.0143413	0.495038	0.148325	0.958442	0.226114	0.766398	0.145025	1.48277	0.161504	1.44132	0.235135	0.330968	0.0461791	0.434823	0.0922583	0.305741	0.0825309	0.454772	0.0643576	0.288989	0.0296945	0.430782	0.0367095	0.344138	0.103369	0.625722	0.0195591	0.367699	0.0168499	0.498156	0.0155988	0.33774	0.0903964	0.384398	0.0150181	0.407983	0.0944187	0.47804	0.0985409	0.32629	0.0379066	0.53907	0.0531351	0.441365	0.111432	0.460929	0.0338789
JX270	Normalized spot volume	5.41271	0.181205	2.58379	0.0624828	5.83188	0.777575	2.18315	0.523715	5.70237	0.616868	1.99324	0.0705407	6.63716	0.871625	2.27771	0.385689	6.21463	0.182128	2.02022	0.574169	6.85292	0.556899	2.4968	0.502121	6.95456	0.200388	2.15733	0.129982	6.8506	1.0214	1.90604	0.310436	7.0957	1.06511	1.85767	0.356319	7.3756	1.98487	2.30495	0.671877	8.24099	0.677502	1.67941	0.294092	6.67812	0.28602	2.19193	0.253001
JX271	Normalized spot volume	0.916651	0.0860262	0.585261	0.0802571	1.01523	0.138613	0.502362	0.0651874	1.124	0.100764	0.613027	0.10438	1.18718	0.0593839	0.744422	0.0617144	1.18369	0.0231528	0.697681	0.170087	1.17028	0.117372	0.858862	0.0490036	1.27538	0.0851782	0.643534	0.0460934	1.8123	1.10539	0.612297	0.101671	1.32531	0.072256	0.643995	0.227576	1.21884	0.13578	0.56551	0.0791568	1.28082	0.0900472	0.841357	0.376644	1.13974	0.16146	0.633879	0.0221798
JX272	Normalized spot volume	0.945626	0.203294	0.687552	0.096072	1.03384	0.106936	0.582861	0.0912879	0.959279	0.21941	0.618417	0.0652698	1.04375	0.0829427	0.737268	0.0654123	1.17156	0.0750136	0.711019	0.0922351	1.0244	0.0410499	0.651984	0.101799	1.03259	0.0443536	0.700185	0.117685	1.61503	1.05478	0.711679	0.0598019	1.06235	0.104152	0.605947	0.0215059	1.12879	0.0996173	0.554088	0.0495578	1.20836	0.0766487	0.461625	0.051548	1.22978	0.42812	0.466265	0.142941
JX273	Normalized spot volume	1.38584	0.131981	1.2292	0.198092	2.00592	0.546647	1.62432	0.227125	2.41046	0.377789	1.55365	0.13818	0.860515	0.154752	0.76981	0.241895	1.58287	0.160005	1.53822	0.13325	2.08252	0.391991	1.81586	0.101348	2.64694	0.104842	2.17209	0.198597	2.22143	0.350419	1.8654	0.153681	2.36809	0.247026	1.9774	0.132759	1.99775	0.116405	2.00655	0.262083	2.2416	0.36385	2.27393	0.328991	2.15915	0.298556	1.85266	0.392169
JX274	Normalized spot volume	1.01743	0.280913	0.498587	0.0727683	0.964517	0.165043	0.580295	0.0511101	1.06342	0.0325893	0.700514	0.0514435	1.11672	0.175375	0.793735	0.151603	1.02299	0.0743559	0.623843	0.0922762	1.11632	0.0810551	0.821649	0.259451	1.20559	0.11575	0.684921	0.11155	1.19661	0.140233	0.607519	0.0613477	1.17125	0.0908834	0.694538	0.0548527	1.20502	0.0429462	0.765989	0.162656	1.53073	0.10686	0.642874	0.0207096	1.31951	0.0248863	0.660667	0.104934
JX275	Normalized spot volume	1.09166	0.18609	1.9053	0.301779	1.67706	0.295851	2.14106	0.46068	1.77296	0.00912303	2.66344	0.29585	1.67975	0.197158	2.33017	0.49243	1.64953	0.336953	2.5384	0.0699547	1.60822	0.295693	2.25573	0.41958	1.48812	0.260482	2.14306	0.193222	1.40003	0.382947	2.1992	0.237091	1.57606	0.0720707	2.42341	0.46995	1.60423	0.0522216	2.69726	0.226849	2.09224	0.0891298	2.68477	0.307994	1.79719	0.120095	3.07041	0.507454
JX276	Normalized spot volume	0.389184	0.12016	0.60955	0.0487739	0.419498	0.0883208	1.18095	0.129621	0.506901	0.0859886	0.968203	0.239479	0.358224	0.0514351	0.791814	0.155554	0.488469	0.0231806	1.30553	0.263033	0.75479	0.333174	1.87917	0.193141	0.607563	0.0691006	2.43985	0.236571	0.491588	0.061914	1.80536	0.193622	0.435534	0.250582	1.70445	0.0334626	0.660755	0.106286	1.51376	0.247874	0.566858	0.0906622	1.67908	0.253132	0.421525	0.157583	1.69212	0.325888
JX277	Normalized spot volume	1.20222	0.0851034	0.646954	0.113929	1.24679	0.138623	0.580487	0.0693859	1.11019	0.260977	0.471061	0.0577401	0.870138	0.41413	0.482304	0.0356599	1.18012	0.133363	0.520739	0.11883	1.44595	0.282397	0.55939	0.130433	1.39462	0.048321	0.403124	0.0549554	1.2536	0.336312	0.454758	0.0710741	1.16226	0.215676	0.466109	0.155322	1.23914	0.212581	0.341265	0.132616	1.60109	0.0524331	0.463639	0.128874	1.32791	0.343835	0.446656	0.14637
JX278	Normalized spot volume	0.506591	0.288457	0.854416	0.135099	0.586453	0.0932578	2.40744	0.00893001	0.549261	0.192647	5.61899	2.87576	0.35105	0.18498	0.63181	0.144978	0.343653	0.0224187	0.58147	0.0964029	0.214877	0.0378271	0.361929	0.102769	0.343818	0.0812841	0.499785	0.13097	0.240581	0.0399497	0.607677	0.354249	0.323434	0.117123	0.417342	0.0298584	0.697869	0.302772	0.510082	0.0574158	0.200474	0.0693683	0.443031	0.0973596	0.302017	0.0960707	0.544838	0.122709
JX279	Normalized spot volume	0.459262	0.0717902	0.643454	0.0569141	0.404452	0.225356	0.567293	0.181794	0.963674	0.0336411	3.7205	1.39967	0.588511	0.0985133	2.62321	0.659828	0.368829	0.058104	0.725457	0.180138	0.457646	0.184617	1.76811	1.61617	0.44824	0.0387969	0.450864	0.0123457	0.45515	0.174422	1.01356	0.319752	0.481547	0.0619915	2.01806	0.465446	0.611993	0.117195	5.81088	0.361536	0.419624	0.0140499	3.41827	1.60693	0.709427	0.119611	0.644698	0.0840452
JX280	Normalized spot volume	0.183116	0.0330991	0.123787	0.0237622	0.169223	0.0631827	0.161129	0.0650883	0.177566	0.0119525	1.18331	0.232811	0.18034	0.076712	0.341505	0.120094	0.138991	0.0792605	0.208028	0.0456084	0.115446	0.0400343	0.231673	0.129261	0.208195	0.0669877	0.237514	0.0454611	0.133475	0.036269	0.239514	0.0480244	0.152392	0.00416971	0.360412	0.132118	0.0990783	0.0454405	0.358838	0.202648	0.107884	0.0392941	0.360478	0.0925865	0.138383	0.0427714	0.197974	0.058796
JX281	Normalized spot volume	0.131368	0.0203882	0.18734	0.0278339	0.147638	0.0399498	0.174955	0.0203437	0.221079	0.00117737	0.907852	0.227306	0.183553	0.0666276	0.523178	0.0732578	0.108709	0.0267297	0.167059	0.0339473	0.168872	0.0929718	0.425111	0.503768	0.14169	0.0389063	0.138797	0.0526996	0.156751	0.0455616	0.217491	0.0842959	0.155265	0.0334308	0.435939	0.124889	0.132402	0.0472156	1.28581	0.22894	0.123394	0.000814571	0.621845	0.244964	0.205333	0.0277549	0.159484	0.0180329
JX282	Normalized spot volume	3.37036	0.633473	8.72006	0.666796	4.58378	1.06342	7.48957	0.411448	3.25301	2.37987	8.9625	1.05941	1.47171	0.162491	10.8468	0.510935	2.91145	0.144278	7.17701	0.636363	2.79301	0.689787	8.07351	0.990505	3.10614	0.217184	9.41431	0.895309	2.07796	0.217321	9.27438	0.78348	1.95169	0.651762	8.3148	1.37877	2.22914	0.589606	7.69812	0.632085	1.60037	0.561366	9.19569	0.522706	1.34437	0.190751	12.7074	1.58232
JX283	Normalized spot volume	0.148357	0.0325812	0.326976	0.154349	0.113485	0.0208581	0.253911	0.0320654	0.140154	0.0127184	0.976114	0.229228	0.160844	0.0161579	0.481051	0.17753	0.125455	0.0170883	0.18876	0.00561335	0.115642	0.0541393	0.535064	0.791104	0.189338	0.0810603	0.195971	0.0490484	0.127242	0.00924664	0.25902	0.103518	0.171421	0.0685428	0.349519	0.18887	0.142715	0.0212829	0.274962	0.0506123	0.129351	0.018388	0.359423	0.10636	0.145095	0.0309601	0.312827	0.093087
JX284	Normalized spot volume	0.464131	0.104898	1.24925	0.0767807	0.42118	0.0687906	1.78359	0.22779	0.33955	0.0355435	1.08335	0.628375	0.510561	0.155211	2.14505	0.171891	0.481863	0.126108	2.29149	1.1032	0.381439	0.183738	1.46237	1.07862	0.392975	0.0510206	1.60225	0.242363	0.41228	0.144722	2.10961	0.324096	0.335888	0.0370534	0.862289	0.0114977	0.371116	0.127091	0.402778	0.113788	0.345586	0.118594	2.15886	0.218224	0.348699	0.111552	1.30048	0.608296
JX285	Normalized spot volume	0.275897	0.0222786	1.13999	0.092676	0.286315	0.0530538	1.01339	0.167884	0.268803	0.0750653	1.418	0.21312	0.298312	0.0762264	1.04995	0.0669949	0.251544	0.0367473	0.938464	0.168953	0.26347	0.0270459	1.39164	0.0947165	0.442726	0.161189	0.900478	0.0871145	0.245469	0.090985	0.903545	0.128415	0.525087	0.416041	1.1741	0.176355	0.312623	0.103671	1.55251	0.234799	0.355338	0.096826	1.15806	0.0234061	0.377729	0.158389	1.02555	0.0437376
JX286	Normalized spot volume	1.23691	0.554838	0.895164	0.0701814	2.01988	0.342432	2.58453	0.191434	2.07187	0.0844802	5.33394	1.35809	2.09159	0.194713	3.98403	0.448481	1.71328	0.142513	2.47059	0.185368	0.854802	0.141606	0.920446	0.253038	0.917449	0.195758	0.950734	0.32366	1.75441	0.0824064	2.8189	0.478637	1.93425	0.223965	4.74097	0.658182	1.9747	0.19019	4.69759	0.24193	1.8936	0.339359	4.33338	0.387166	1.50779	0.281797	3.93007	0.544096
JX287	Normalized spot volume	1.59555	0.121875	4.03839	0.0923117	2.06954	0.45497	5.06808	0.383117	2.56588	0.228482	4.8393	0.317618	1.49718	0.0834169	5.56052	0.096685	1.81969	0.21398	5.73824	0.340486	2.11341	0.50222	4.64829	0.062423	1.62162	0.285948	7.39922	1.55344	2.13503	0.21121	6.42634	0.649122	2.21202	0.200548	8.98242	4.38049	2.11575	0.108923	5.51302	0.24064	2.27296	0.372439	6.82309	0.324698	1.68197	0.320482	5.71499	0.560954
JX288	Normalized spot volume	1.9452	0.507611	5.576	0.84132	1.59073	0.22845	5.90591	0.636577	1.82843	0.583151	5.50965	0.562026	1.54151	0.148037	7.95562	2.30171	1.82681	0.338932	5.95568	0.254028	1.56467	0.219489	6.18258	0.234304	1.61494	0.114064	6.77424	0.968961	1.57846	0.0772787	5.93477	0.292474	1.68427	0.153554	6.02416	0.761546	1.98645	0.299438	5.56856	0.93022	1.35276	0.225887	5.8039	0.51242	1.52247	0.0873161	5.63279	0.341307
JX289	Normalized spot volume	6.95181	0.866053	3.39649	0.308479	10.2556	0.364321	7.07622	0.971418	11.8209	1.40059	5.66728	0.623443	4.81813	0.41951	2.73206	0.518448	8.47177	0.921803	5.79808	1.289	12.4317	0.618763	7.82912	0.227262	5.46123	1.20325	3.72665	0.252183	10.4307	0.975197	5.78997	0.562257	14.5695	1.52379	6.84183	0.943389	6.21469	1.56266	3.71498	0.738914	8.72079	1.03484	5.47464	0.657956	12.2176	2.95255	9.95032	2.0517
JX290	Normalized spot volume	1.4016	0.17528	1.0381	0.0724161	1.31475	0.113224	0.921252	0.191327	1.359	0.0447131	1.07727	0.118618	0.431587	0.0654128	0.456549	0.134294	0.939565	0.0976016	0.767902	0.03617	1.3213	0.0549001	1.03814	0.12066	1.46245	0.223271	0.979205	0.0136201	1.4018	0.244997	0.897425	0.23684	1.28789	0.0759536	0.965452	0.106505	0.79739	0.127358	0.27732	0.107221	0.951576	0.189324	0.746125	0.0255276	1.18575	0.0795899	0.798982	0.0227081
JX291	Normalized spot volume	0.968622	0.30668	1.50646	0.206768	3.61812	0.807783	3.48551	0.168626	4.34413	0.171695	4.56729	0.574708	1.93158	0.17839	1.69705	0.22749	3.65774	0.404036	4.14165	0.51859	4.51608	0.555918	4.80822	0.279117	1.53425	0.397925	1.34251	0.0751719	3.74665	0.0407813	3.24408	0.532607	4.11914	0.25014	4.58376	0.306664	4.68507	0.521832	4.04933	0.376914	4.99816	0.25381	4.50948	0.270423	4.5194	0.27008	5.02818	0.360332
JX292	Normalized spot volume	0.209205	0.0689665	0.454533	0.0359977	0.185561	0.00752869	0.65678	0.0952891	0.187052	0.0387839	0.722681	0.15517	0.216805	0.0331508	0.80416	0.0215716	0.210802	0.0702548	0.788616	0.0672079	0.243584	0.0501114	0.588597	0.0465287	0.229784	0.0831651	0.630538	0.0466001	0.222819	0.022404	0.649092	0.135705	0.29864	0.0886219	0.673751	0.120115	0.287994	0.0283372	0.928334	0.146234	0.31168	0.039329	0.779463	0.0924717	0.22776	0.0531611	0.514772	0.203944
JX293	Normalized spot volume	0.396108	0.165513	0.316804	0.21271	0.541417	0.210813	0.509396	0.0961453	0.597117	0.0436233	0.935388	0.130471	0.510916	0.0791799	1.15028	0.046033	0.531113	0.017482	0.83023	0.182188	0.66699	0.162569	1.11798	0.619666	0.298744	0.0474483	0.264096	0.0417088	0.404706	0.104152	0.632189	0.0867711	0.58019	0.0721301	0.915371	0.0954513	0.643494	0.166224	0.804142	0.0108334	0.682316	0.27808	0.907066	0.119068	0.572169	0.104815	1.30668	0.102412
JX294	Normalized spot volume	0.246757	0.0408037	0.49306	0.0617035	0.279153	0.0336751	0.461525	0.0940608	0.351744	0.0321205	0.471974	0.0613069	0.302034	0.0268554	0.723221	0.217271	0.402652	0.0401575	0.562892	0.00387762	0.375307	0.0318196	0.564796	0.0898822	0.234428	0.110906	0.221748	0.0719852	0.171918	0.0389876	0.167801	0.0382907	0.163215	0.0367652	0.178156	0.0315157	0.231244	0.125493	0.62322	0.0718904	0.368864	0.0353505	0.592301	0.0409554	0.351573	0.0462476	0.407426	0.202345
JX295	Normalized spot volume	0.182868	0.0399684	0.414577	0.0107135	0.186255	0.0382991	0.461566	0.186838	0.118124	0.00940737	0.412432	0.054839	0.159183	0.0412879	0.329454	0.0817833	0.236061	0.0581093	0.353604	0.0457431	0.152694	0.018041	0.375534	0.0367002	0.156569	0.0419956	0.312215	0.0580666	0.149962	0.0308901	0.386213	0.044366	0.113605	0.0389613	0.305003	0.0396118	0.122264	0.0145699	0.382692	0.0237732	0.109329	0.012248	0.2778	0.0460908	0.11607	0.00488727	0.267013	0.0561959
JX296	Normalized spot volume	2.41432	0.283671	7.1262	0.689756	3.23318	0.39723	7.01589	0.425072	2.96071	0.18921	7.20351	0.678022	2.10754	0.216159	7.28099	0.654949	3.08556	0.278562	7.08195	0.96036	2.72861	0.401651	6.5107	0.642634	2.5515	0.438851	6.79473	0.938547	2.38104	0.247501	6.70531	0.0704338	2.82686	0.466825	5.70599	0.441664	2.45452	0.600223	7.06524	0.312665	2.85306	0.259625	7.99049	0.399033	4.0189	1.04597	8.04496	0.682133
JX297	Normalized spot volume	0.345227	0.0296172	0.96187	0.015361	0.62569	0.131958	1.17842	0.0464898	0.503349	0.0511388	1.15546	0.0433702	0.608086	0.361313	1.14563	0.131441	0.50803	0.0271674	1.17149	0.0853861	0.594152	0.025002	1.15956	0.120184	0.468605	0.149553	1.30152	0.150896	0.745445	0.54187	1.25832	0.0817474	0.627798	0.107429	1.09181	0.0928566	0.56733	0.119399	1.11254	0.170999	0.409765	0.0578058	1.04697	0.0160705	0.438673	0.125008	1.07254	0.0938949
JX298	Normalized spot volume	0.14871	0.0152484	0.171221	0.0368277	0.268565	0.142428	0.258722	0.150479	0.344743	0.18958	0.427296	0.064331	0.331971	0.106924	0.555661	0.133699	0.342733	0.161357	0.302727	0.193866	0.231921	0.16695	0.305866	0.115001	0.15606	0.0407351	0.148018	0.0557314	0.147962	0.0196441	0.348363	0.0598724	0.309083	0.0730886	0.311808	0.18285	0.1683	0.04724	0.332836	0.0855895	0.231437	0.0271013	0.309841	0.0367755	0.177714	0.05583	0.214736	0.0822559
JX299	Normalized spot volume	0.243672	0.0668316	0.4952	0.0401761	0.24859	0.024146	0.518372	0.257952	0.193587	0.0313545	0.523292	0.0404664	0.422394	0.324068	0.43306	0.150547	0.269416	0.053017	0.490636	0.0733664	0.259872	0.0683048	0.480744	0.0626141	0.233697	0.0611196	0.486627	0.0552497	0.260151	0.0674283	0.417448	0.0772766	0.26177	0.127301	0.465572	0.0698353	0.148522	0.0265784	0.544859	0.00406426	0.215074	0.0318369	0.461044	0.0163532	0.19326	0.0354823	0.416877	0.0474389
JX300	Normalized spot volume	0.513902	0.0911793	0.535581	0.0842078	0.529242	0.076887	0.518498	0.0364651	0.401305	0.0833924	0.539572	0.0656871	0.619482	0.38623	0.754478	0.170203	0.47297	0.0518454	0.61453	0.0353108	0.537039	0.0853432	0.609287	0.141137	0.419245	0.148788	0.526691	0.206372	0.392904	0.0390063	0.884102	0.259905	0.562715	0.0985766	0.746407	0.230163	0.510285	0.0613089	1.00289	0.698498	0.47357	0.0723354	1.4249	0.316502	0.409755	0.0427857	1.08846	0.444617
JX301	Normalized spot volume	2.33857	0.921047	2.03904	0.46353	2.79155	0.433143	3.04909	0.677984	3.37014	0.285174	4.82563	0.414992	2.23329	0.155956	2.97266	0.370425	2.4641	0.102698	2.60347	0.364298	2.27477	0.2963	2.98216	0.432471	1.9007	0.449957	2.85241	0.569445	2.26711	0.181133	3.88167	1.16072	2.70897	0.626293	4.02395	1.21681	2.51604	0.400063	6.33451	0.876376	2.05439	0.199443	5.10966	0.960842	2.78082	0.141145	4.5819	0.326202
JX302	Normalized spot volume	0.461253	0.0646086	1.5258	0.0763937	0.519576	0.151783	1.51284	0.297629	0.73357	0.0536446	1.0958	0.252822	0.609745	0.0283513	0.95273	0.248289	0.564878	0.184008	1.46268	0.277309	0.715013	0.0587144	1.14647	0.298653	0.731141	0.077836	1.17814	0.0710538	0.683458	0.12915	1.37152	0.148198	0.782213	0.107383	1.13922	0.0171091	0.643662	0.145369	0.90081	0.130978	0.833589	0.0629221	1.17721	0.0277935	0.742625	0.0772156	1.00929	0.125342
JX303	Normalized spot volume	0.856352	0.165536	1.29192	0.187189	1.04578	0.0560222	1.28221	0.216815	1.25387	0.05885	2.65407	0.147693	0.967486	0.178375	2.13802	0.105802	0.981054	0.124342	1.45131	0.208554	0.81686	0.299532	1.43239	0.163338	1.06148	0.0926053	1.4736	0.28605	0.869145	0.0526255	1.53143	0.294421	1.21727	0.139101	1.89033	0.514398	1.15679	0.174957	2.26943	0.854919	0.812575	0.117906	2.53165	0.268428	1.09975	0.0476252	2.26865	0.066703
JX304	Normalized spot volume	0.523924	0.145793	0.445811	0.0545377	0.505228	0.1579	0.676605	0.179425	0.597564	0.212357	0.79656	0.24063	0.324835	0.0252615	0.509655	0.0919056	0.478659	0.0901154	0.560338	0.0665167	0.535847	0.0356532	0.477787	0.0324115	0.306709	0.0613727	0.87752	0.179511	0.326413	0.117761	0.754803	0.115721	0.4233	0.139342	0.807483	0.0656491	0.479662	0.177839	0.754852	0.356244	0.404475	0.0418159	0.994792	0.181446	0.48031	0.113841	0.693035	0.119058
JX305	Normalized spot volume	0.224201	0.0378837	0.209507	0.0273278	0.293521	0.0482037	0.181424	0.0230641	0.380262	0.0792003	0.358235	0.0604892	0.355543	0.0221312	0.339031	0.0524882	0.449334	0.0601431	0.280665	0.0172625	0.342609	0.0321236	0.58046	0.53885	0.264143	0.0295936	0.19576	0.0328274	0.237373	0.028662	0.195156	0.0211325	0.27386	0.126602	0.211151	0.0301343	0.356621	0.024588	0.299655	0.0486411	0.293699	0.0446659	0.334585	0.0619129	0.282388	0.109464	0.311414	0.0466966
JX306	Normalized spot volume	0.466896	0.0593474	0.669065	0.038433	0.538568	0.0691248	0.681289	0.0903437	0.63695	0.0970266	0.668361	0.0019614	0.279738	0.108229	0.213247	0.0295296	0.384126	0.0385995	0.407049	0.0675936	0.565184	0.106376	0.596766	0.0822196	0.630091	0.0819158	0.516069	0.0409043	0.524377	0.125516	0.62399	0.0832919	0.52954	0.0456673	0.592283	0.11486	0.591716	0.0694943	0.617671	0.075924	0.56177	0.0675712	0.668819	0.106265	0.498563	0.0317588	0.66763	0.0177266
JX307	Normalized spot volume	0.271385	0.0703066	0.373614	0.0350449	0.256789	0.038421	0.373924	0.0230092	0.221599	0.016628	0.421066	0.0142764	0.244051	0.0184614	0.600344	0.0719337	0.24284	0.0106818	0.641918	0.248538	0.255004	0.0145189	0.492222	0.0889529	0.20208	0.0284855	0.514361	0.0833946	0.220986	0.028423	0.442924	0.0257265	0.201325	0.0465628	0.40307	0.0421542	0.246595	0.0402647	0.43065	0.0300768	0.228603	0.012724	0.436732	0.0280118	0.242988	0.0645066	0.390738	0.0184536
JX308	Normalized spot volume	1.14325	0.226402	1.55316	0.125069	1.04496	0.268988	1.49895	0.127465	1.07392	0.422406	1.88111	0.150156	1.01839	0.0937545	0.610619	0.163478	0.970624	0.0860674	0.974743	0.123586	0.925745	0.101744	1.71469	0.129566	1.05435	0.100972	1.76062	0.781123	0.999997	0.027481	1.50253	0.370221	0.967423	0.0923109	1.934	0.09555	0.868389	0.119675	1.82496	0.257788	0.98833	0.185209	1.36982	0.731057	1.29026	0.0694733	1.51372	0.06116
JX309	Normalized spot volume	0.86195	0.138144	0.629563	0.214996	1.23656	0.123964	0.865982	0.0987339	1.64539	0.133281	1.32372	0.184934	1.19339	0.107494	1.60261	0.323473	0.97087	0.133686	0.874137	0.191651	1.15457	0.0230946	0.171255	0.00325809	1.48639	0.227063	1.15053	0.0267464	1.36245	0.163682	1.21712	0.155008	1.62725	0.286846	1.25183	0.128062	1.25509	0.138976	1.79086	0.730035	1.35881	0.112146	1.45788	0.221178	1.56418	0.12134	1.51301	0.327144
JX310	Normalized spot volume	1.03483	0.118239	2.12858	0.0398057	1.61815	0.31467	2.65362	0.157861	1.59032	0.210758	1.7959	0.250293	0.864745	0.0318261	1.5053	0.171496	1.43608	0.0421531	1.76778	0.103903	1.59889	0.241261	2.16325	0.190312	1.71075	0.0607751	2.14656	0.11935	1.69066	0.114344	2.15484	0.127743	1.56395	0.0915379	1.60643	0.102015	1.55297	0.313488	1.66473	0.0703718	1.47702	0.0766466	1.77251	0.0345822	1.46386	0.00787767	1.47911	0.177755
JX311	Normalized spot volume	1.01886	0.259549	0.881919	0.0465327	0.574906	0.101431	0.626864	0.047187	0.431085	0.0371882	0.504331	0.133114	0.479544	0.0526808	0.368339	0.168276	0.460415	0.0326998	0.511953	0.10658	0.40668	0.0504847	0.497545	0.179295	0.804832	0.198264	0.548942	0.103948	0.569651	0.0706208	0.605767	0.205269	0.405694	0.0054581	0.503873	0.0649532	0.423897	0.0194538	0.484065	0.163592	0.524617	0.0745717	0.509479	0.1141	0.395276	0.0138216	0.516626	0.0231705
JX312	Normalized spot volume	1.89814	0.117924	1.16594	0.0506569	1.50156	0.135156	1.04567	0.177041	1.05552	0.188032	0.98198	0.13895	1.41218	0.173013	1.44137	0.101841	1.3737	0.0629796	1.19318	0.0277615	0.989676	0.131225	1.0148	0.0882119	1.25355	0.0597905	0.850971	0.0862845	1.93456	0.981259	1.08845	0.072167	1.22723	0.0479405	1.01035	0.20235	1.1771	0.0828322	1.11449	0.0576657	1.38395	0.0332654	1.08055	0.106469	1.38658	0.027524	0.988514	0.129314
JX313	Normalized spot volume	0.116481	0.0276443	0.1091	0.0271058	0.165236	0.0396042	0.153568	0.0244557	0.252499	0.0555034	0.254535	0.0459607	0.2558	0.0520233	0.243393	0.0765889	0.29745	0.0116479	0.248733	0.0513642	0.223238	0.0351817	0.181285	0.00596342	0.23663	0.0390901	0.225915	0.0308473	0.219324	0.0506313	0.264122	0.0543237	0.205101	0.0344697	0.22118	0.049452	0.220479	0.114232	0.222536	0.0416181	0.277041	0.0370369	0.24297	0.0533643	0.221394	0.0407663	0.200765	0.0273376
JX314	Normalized spot volume	0.636164	0.100826	0.900053	0.145784	0.61206	0.0496369	1.0151	0.219861	0.7669	0.0660657	1.39026	0.124867	0.526271	0.018148	0.985295	0.0963837	0.848673	0.114709	0.915978	0.0818626	0.804913	0.0905052	1.01861	0.227005	0.599213	0.08398	0.927464	0.00437656	0.748777	0.072549	1.02783	0.125686	0.829589	0.0980602	1.01262	0.201413	0.962085	0.129561	1.12855	0.131558	0.71598	0.133869	1.10617	0.0832287	0.767033	0.150756	0.985903	0.145631
JX315	Normalized spot volume	2.82817	0.576814	4.47456	0.528411	3.42744	0.155391	4.72121	0.293259	3.76972	0.640138	4.89272	1.03806	3.03098	0.238693	6.4757	1.12261	2.87475	0.155002	5.51685	0.365722	3.5358	0.713132	5.55239	1.47964	2.47215	0.973524	4.57068	0.298939	3.2328	0.477014	5.42363	0.643702	3.80738	0.219636	5.24426	0.347252	3.79141	0.698991	6.0608	1.09675	3.09452	0.485306	5.37937	0.641812	3.11544	0.637989	4.34317	0.29128
JX316	Normalized spot volume	1.1943	0.112353	0.683102	0.0521261	1.07585	0.0791849	0.469375	0.261935	0.95663	0.113135	0.675923	0.133294	1.03533	0.0632132	0.752915	0.0976288	1.22036	0.174213	0.834774	0.0388709	1.19434	0.145727	0.773274	0.0596328	1.00799	0.10425	0.555345	0.0823914	1.11105	0.188408	0.674403	0.0652058	1.15963	0.081023	0.680075	0.0483795	1.02295	0.098556	0.620069	0.0842478	1.18669	0.146303	0.530669	0.199774	1.16967	0.088256	0.700027	0.144848
JX317	Normalized spot volume	0.453312	0.0587845	0.409444	0.0244109	0.36866	0.0374494	0.428507	0.0684416	0.439689	0.0642317	0.603336	0.0415374	0.298721	0.0173919	0.433176	0.00808723	0.378333	0.017382	0.457174	0.014481	0.383016	0.0172699	0.593917	0.103152	0.308915	0.0711052	0.440398	0.0497162	0.391732	0.0396752	0.53032	0.0167447	0.406249	0.111426	0.755501	0.0941231	0.37832	0.134318	0.45661	0.0518455	0.390612	0.0909257	0.5778	0.144247	0.4058	0.0513028	0.642832	0.0584928
JX318	Normalized spot volume	12.7182	2.27691	14.1154	1.15826	10.6429	0.287631	19.7791	5.98483	11.3028	1.70075	16.4009	4.42839	10.5068	2.23316	19.1647	1.65441	9.47454	0.0174397	14.5582	2.5347	8.76365	2.31115	18.0707	3.6362	9.53296	0.487459	19.9633	4.64182	13.2118	2.91578	20.3071	6.14673	9.38563	1.76896	19.2563	6.48684	9.95912	1.6033	21.2361	4.7678	9.58579	1.14357	19.5015	4.20849	8.93515	0.206775	21.8899	1.60296
JX319	Normalized spot volume	0.208097	0.0748201	0.279274	0.0246316	0.232026	0.0205158	0.321754	0.0501568	0.180324	0.0392968	0.341383	0.067898	0.194874	0.016942	0.320983	0.0467069	0.229692	0.0431003	0.34867	0.02559	0.171182	0.0205401	0.280778	0.020272	0.177349	0.0312562	0.272826	0.0745215	0.156263	0.0276558	0.363391	0.0234104	0.18761	0.0246334	0.304147	0.0398499	0.18348	0.0335036	0.277686	0.0283922	0.14843	0.00820182	0.343674	0.0246818	0.167463	0.0100012	0.363296	0.0416716
JX320	Normalized spot volume	0.475366	0.124391	0.647322	0.100246	0.330051	0.0578804	0.563265	0.0505326	0.326781	0.0271996	0.358135	0.0812886	0.312323	0.0288884	0.431262	0.0406654	0.343268	0.016301	0.401778	0.0491353	0.33331	0.0244162	0.365101	0.120107	0.371534	0.00823432	0.626545	0.11236	0.354848	0.0687502	0.529203	0.0860981	0.429555	0.0629699	0.420652	0.0838309	0.300419	0.0531629	0.33994	0.0879912	0.267398	0.0382916	0.372571	0.0451717	0.336119	0.0450311	0.325027	0.0988323
JX321	Normalized spot volume	0.34657	0.0826476	0.377541	0.0756458	0.411311	0.0809094	0.324244	0.0422459	0.41812	0.16248	0.54139	0.0852252	0.367821	0.121493	0.526844	0.0846589	0.409526	0.0716133	0.461754	0.0353336	0.55375	0.104176	0.496943	0.0461994	0.370317	0.0493912	0.449272	0.0826418	0.360224	0.0361464	0.0874156	0.00699176	0.431277	0.0153241	0.536038	0.116035	0.424924	0.11476	0.463152	0.0268786	0.490622	0.0420078	0.451253	0.0471342	0.425903	0.0691775	0.282709	0.0895946
JX322	Normalized spot volume	0.584307	0.0419433	0.883689	0.101826	0.818047	0.116591	0.914906	0.107383	0.831283	0.164594	0.956022	0.147603	0.641037	0.124065	0.874234	0.125049	0.651039	0.0949281	0.944787	0.209612	0.680311	0.085378	0.941451	0.00741415	0.753741	0.0176104	0.891493	0.0410681	0.669867	0.0196827	0.982038	0.253697	0.649203	0.0836457	0.873143	0.182249	0.516609	0.135447	0.332597	0.0289354	0.613049	0.040804	0.80457	0.154268	0.644198	0.0921306	0.855158	0.0621873
JX323	Normalized spot volume	4.16765	0.260629	3.05628	0.244795	4.00074	0.271763	3.00805	0.284971	3.59332	0.216748	2.47098	0.272161	3.33319	0.259675	2.9987	0.195929	3.612	0.223665	2.88603	0.142562	3.45873	0.617154	2.94053	0.28538	4.21872	0.67301	2.72151	0.197327	4.70008	0.919272	2.74381	0.214965	3.90767	0.150416	2.49536	0.160726	3.78918	0.115766	2.19446	0.29552	3.89182	0.427138	2.3741	0.257019	4.60146	0.406159	2.69824	0.141028
JX324	Normalized spot volume	0.294171	0.02737	0.415247	0.0423934	0.271394	0.044572	0.2984	0.0421805	0.196295	0.0175557	0.285261	0.0504736	0.248022	0.0108122	0.342193	0.0763982	0.262113	0.0428259	0.330773	0.0842239	0.253217	0.0276917	0.330408	0.0420055	0.219029	0.0336902	0.349799	0.0493152	0.23659	0.0388817	0.295488	0.0289438	0.214479	0.0269802	0.32298	0.0546484	0.245138	0.0437966	0.338836	0.0693336	0.222737	0.0250925	0.403871	0.13026	0.236575	0.0113366	0.312118	0.0325534
JX325	Normalized spot volume	10.8269	0.798244	9.05366	0.641111	8.79468	0.845466	6.95487	0.537211	6.90922	0.357315	6.69494	1.61968	7.77065	0.078385	7.10576	0.845907	7.87813	0.783906	6.58443	0.637384	7.60775	0.278443	7.70858	0.686038	7.99819	1.60172	5.40393	0.366632	7.93589	0.231231	5.63851	0.746733	7.82518	1.90251	9.09831	2.95486	7.56385	0.283081	5.90429	1.58567	6.28686	0.707384	5.67546	1.13137	7.25578	1.11295	5.69306	0.618781
JX326	Normalized spot volume	2.48718	0.0720023	1.73038	0.125385	2.57215	0.313791	1.701	0.212141	2.74324	0.137381	1.65751	0.111969	2.94404	0.148128	1.92476	0.153578	2.78128	0.154677	1.93777	0.184471	2.53694	0.154053	1.79389	0.187617	2.77188	0.180874	1.71634	0.28102	2.84007	0.199308	1.60303	0.0888527	2.75985	0.175831	1.57176	0.261309	2.39964	0.30276	1.67169	0.189351	2.84959	0.196929	2.02403	0.287699	2.72535	0.101189	2.23225	0.289752
JX327	Normalized spot volume	3.59117	0.17916	2.79802	0.120937	3.23788	0.155423	2.72955	0.198462	2.76834	0.111704	2.78467	0.309986	3.05681	0.0990733	3.0203	0.345454	3.22924	0.212589	2.85021	0.335296	3.03112	0.27467	2.89852	0.308756	2.41207	0.225798	1.92421	0.130124	3.03279	0.160802	2.3153	0.0844793	3.2189	0.117529	2.5329	0.166675	3.12553	0.177219	2.82201	0.233435	3.09863	0.148691	2.58605	0.122811	3.38676	0.233297	2.68604	0.153013
JX328	Normalized spot volume	0.294945	0.0194027	0.402771	0.0470681	0.427793	0.0604244	0.447128	0.0568472	0.412525	0.00654355	0.46334	0.0530404	0.397157	0.0711229	0.290622	0.0464532	0.341884	0.0436658	0.403784	0.107172	0.333377	0.00966213	0.266761	0.0244103	0.350253	0.079007	0.27948	0.0166865	0.37824	0.0608278	0.320233	0.0428784	0.427746	0.132271	0.328657	0.0712302	0.477206	0.0433571	0.440028	0.0769172	0.493727	0.0271801	0.380993	0.043399	0.396321	0.0390686	0.346415	0.0668784
JX329	Normalized spot volume	0.406796	0.0848691	0.670374	0.063968	0.372721	0.0527165	0.54462	0.154567	0.451764	0.0281081	0.625121	0.153382	0.57793	0.10669	0.525262	0.0404025	0.489255	0.0732128	0.508084	0.11776	0.451905	0.0142379	0.609181	0.0997544	0.501844	0.0426231	0.467613	0.0397081	0.432898	0.104254	0.498205	0.138239	0.440268	0.0120665	0.433129	0.0715575	0.443135	0.0273285	0.428733	0.143944	0.55198	0.0752553	0.442022	0.0750934	0.498291	0.0265572	0.392388	0.0352187
JX330	Normalized spot volume	3.75437	0.320328	2.54857	0.134586	3.51227	0.24341	2.88562	0.239637	3.73501	0.134674	2.68918	0.275913	3.82684	0.621077	3.88306	0.360144	3.53378	0.290582	3.29519	0.525571	3.52389	0.430825	2.81232	0.309557	3.42228	0.346626	2.96584	0.153689	3.91145	0.164175	2.98879	0.378454	3.56425	0.208349	2.82403	0.115192	3.65609	0.339569	3.38413	0.0967028	3.57564	0.419846	2.98217	0.30809	3.83597	0.118506	2.7561	0.126012
JX331	Normalized spot volume	1.87388	0.4227	2.22148	0.090989	2.0689	0.290938	2.68323	0.372852	2.85497	0.41531	2.84848	0.623378	2.67467	0.192145	2.22094	0.543634	2.50257	0.218209	3.11331	0.264133	2.57133	0.0950945	2.48363	0.18639	2.04766	0.113392	3.33991	0.295384	2.37959	0.384284	2.70511	0.116279	2.08872	0.181872	2.71915	0.430267	3.09667	0.504111	3.04994	0.226622	2.66505	0.0283546	2.75281	0.146624	2.21772	0.448237	2.6284	0.41563
JX332	Normalized spot volume	0.453351	0.0762384	0.400242	0.0766982	0.396589	0.0207155	0.377958	0.036506	0.359352	0.0316047	0.512959	0.0368945	0.371858	0.0597924	0.325002	0.0701075	0.502479	0.031733	0.505318	0.319087	0.448264	0.0521235	0.351291	0.0743872	0.37833	0.0252587	0.541259	0.0307383	0.400968	0.0189768	0.471499	0.0464437	0.311936	0.0534192	0.461503	0.0942331	0.478633	0.160775	0.456173	0.0764839	0.439484	0.0176484	0.378114	0.0309129	0.308694	0.0780059	0.518433	0.0635743
JX333	Normalized spot volume	0.448673	0.0191552	0.381687	0.0726522	0.504386	0.0675939	0.388943	0.0329723	0.481899	0.051858	0.494946	0.0950919	0.608846	0.132741	0.577265	0.0136894	0.531682	0.0792592	0.519505	0.0431719	0.614036	0.0733949	0.48674	0.023679	0.436457	0.0444763	0.355766	0.0368102	0.416633	0.062447	0.371548	0.0181478	0.493187	0.0315034	0.405888	0.0399188	0.556375	0.0595113	0.442208	0.0804633	0.516462	0.0291984	0.451849	0.0946305	0.484624	0.0300967	0.360843	0.050828
JX334	Normalized spot volume	0.454343	0.040588	0.522771	0.0691093	0.575487	0.0893504	0.512497	0.0259635	0.41519	0.0458516	0.504307	0.0212278	0.493184	0.158352	0.373839	0.0866894	0.502762	0.0937238	0.431149	0.070327	0.511939	0.111633	0.479644	0.11615	0.593489	0.0769627	0.498635	0.0741492	0.466406	0.0723452	0.491106	0.0202287	0.467796	0.0519202	0.386752	0.0691887	0.458581	0.0587932	0.35641	0.0523335	0.46836	0.0670516	0.454204	0.0318167	0.409989	0.0379152	0.433668	0.0528869
JX335	Normalized spot volume	0.909319	0.203944	1.20815	0.204415	1.00864	0.0523103	1.05258	0.265905	0.973926	0.204138	1.1058	0.118023	0.863256	0.0416337	1.10701	0.415747	1.00156	0.165917	1.28708	0.180457	1.00227	0.0757527	1.17643	0.133929	0.818225	0.0540104	1.2799	0.277405	0.993462	0.100481	1.35055	0.142463	0.908156	0.0445485	1.20056	0.0791339	1.04511	0.127416	1.11636	0.33067	1.20648	0.0356218	1.17834	0.0953416	0.899802	0.024434	1.06664	0.25379
JX336	Normalized spot volume	1.58366	0.0930536	1.60671	0.0905307	1.49248	0.145405	1.59333	0.1024	1.71648	0.131485	1.65089	0.129062	1.57406	0.0829726	1.8587	0.252277	1.59312	0.0558817	1.57789	0.222305	1.52454	0.15109	1.52349	0.148682	1.8021	0.17169	1.6084	0.0180188	1.81854	0.106206	1.14258	0.441872	1.63004	0.0615434	1.44138	0.0582172	1.49706	0.128839	1.75948	0.12689	1.6162	0.0878543	1.75411	0.0458854	1.84056	0.1124	1.77111	0.220384
JX337	Normalized spot volume	2.85752	0.0912349	2.19077	0.125733	2.73016	0.0557306	2.38214	0.311734	2.56156	0.1566	2.00033	0.129101	2.88953	0.13409	2.45689	0.319687	2.86114	0.134732	2.35916	0.309996	2.66894	0.205955	2.55225	0.535144	2.97388	0.31041	2.28417	0.215327	3.09301	0.395271	1.91227	0.197791	2.84703	0.0577343	2.75969	1.4627	2.80905	0.13459	2.19973	0.307072	2.99978	0.089944	1.90845	0.133311	2.7327	0.229447	2.3553	0.27613
JX338	Normalized spot volume	0.601171	0.0848142	0.627538	0.0585679	0.552414	0.0550544	0.570761	0.11144	0.616278	0.0371551	0.578534	0.0434981	0.651623	0.0578777	0.684955	0.0337296	0.625436	0.0614935	0.531388	0.0573385	0.633567	0.0536004	0.434909	0.0488212	0.632238	0.0493586	0.6607	0.070911	0.703775	0.0349029	0.539534	0.0493921	0.620207	0.0541663	0.556108	0.027137	0.657084	0.0569242	0.698601	0.0859944	0.685728	0.0379517	0.567868	0.0466595	0.607329	0.0252956	0.61949	0.0294417
JX339	Normalized spot volume	1.01805	0.138929	1.08526	0.0106754	0.944123	0.0710118	1.13587	0.140772	1.07325	0.136003	1.19183	0.161479	0.845655	0.0707859	0.958861	0.127704	1.02577	0.1137	0.949841	0.0707192	0.945305	0.19145	1.12928	0.157044	1.00875	0.0472828	0.826065	0.103675	1.00814	0.205876	0.823138	0.134629	0.943939	0.0989862	0.876878	0.266867	0.982931	0.112126	0.817559	0.155269	0.960762	0.067535	0.780194	0.0171266	1.21401	0.0666584	0.911508	0.0593341
JX340	Normalized spot volume	3.91406	0.941459	2.82901	0.125703	3.76517	0.501822	2.8855	0.25076	3.89677	0.924869	2.88733	0.118896	3.46917	0.381336	2.52284	0.471439	3.65013	0.295249	2.84007	0.321103	3.61096	0.341539	3.08322	0.231017	2.99449	0.27714	2.80705	0.176225	3.46364	0.322201	3.27147	0.0369112	3.51482	0.322308	3.40346	0.474949	3.41709	0.277117	2.92326	0.182773	3.70325	0.403191	2.65992	0.122837	3.37464	0.149582	2.5733	0.256941
JX341	Normalized spot volume	1.16901	0.117304	1.26708	0.0729885	1.52056	0.099987	1.12468	0.172694	1.70754	0.0926183	1.64089	0.268594	1.48731	0.235764	1.31431	0.113207	1.28849	0.0990292	1.21697	0.230678	1.44402	0.0948314	1.12747	0.0342173	1.53057	0.0350389	1.14657	0.236609	1.59278	0.280749	1.28768	0.119548	1.61866	0.194099	1.44949	0.162457	1.4465	0.529294	1.33581	0.323758	1.52183	0.273262	1.32479	0.183412	1.61187	0.070481	1.22166	0.21134
JX342	Normalized spot volume	0.494822	0.0329056	0.642704	0.122254	0.581465	0.102509	0.604938	0.0127332	0.660123	0.0947279	0.610145	0.0531474	0.542198	0.0542991	0.569866	0.0880408	0.593776	0.0149386	0.559373	0.0541107	0.602267	0.0283839	0.475386	0.0978516	0.569744	0.0939535	0.59653	0.0328747	0.641349	0.035134	0.511045	0.0753297	0.535811	0.0111848	0.539493	0.0817468	0.67963	0.081566	0.691319	0.0512442	0.680631	0.059044	0.645748	0.125578	0.689159	0.0811875	0.499779	0.0952036
JX343	Normalized spot volume	0.633304	0.0981695	0.595642	0.0226764	0.631414	0.0472509	0.574774	0.0961942	0.802496	0.0954236	0.797631	0.0904908	0.71223	0.123859	0.834122	0.0385437	0.770422	0.0390749	0.739673	0.144853	0.696996	0.044689	0.740312	0.0741663	0.701555	0.033798	0.577625	0.0526103	0.675896	0.132378	0.635354	0.134862	0.831088	0.045023	0.699282	0.0799998	0.772359	0.0114865	0.756697	0.212167	0.732329	0.101108	0.819011	0.10025	0.710209	0.0332956	0.702338	0.0645923
JX344	Normalized spot volume	3.32629	0.344527	4.15289	0.229782	3.81646	0.549698	3.64936	0.335324	3.87568	0.100315	3.13926	0.272489	3.89433	0.701019	3.76935	0.204954	3.64812	0.285264	3.70081	0.29081	3.96286	0.549619	3.61199	0.393656	4.10378	0.41191	3.26331	0.148617	4.11727	0.130627	3.65572	0.188125	3.96113	0.175426	3.4139	0.309442	4.5187	1.00785	3.19467	0.482567	4.32021	0.18216	3.91771	0.274429	4.18184	0.237892	4.36696	0.227214
JX345	Normalized spot volume	0.600592	0.0644994	0.4044	0.062234	0.574835	0.111463	0.317186	0.0266887	0.43086	0.0542325	0.516663	0.0224079	0.568157	0.0675412	0.638205	0.143129	0.582284	0.0151856	0.540537	0.0336904	0.573105	0.0362521	0.470281	0.218944	1.57614	0.371099	1.1809	0.180316	0.946291	0.225652	0.724912	0.181206	0.577149	0.0420157	0.411094	0.0806763	0.624474	0.136082	0.480595	0.0218503	0.610652	0.104259	0.442403	0.100219	0.480394	0.0198456	0.445955	0.0741322
JX346	Normalized spot volume	0.840161	0.0463851	0.276213	0.0420344	1.04845	0.0584402	0.398694	0.134873	1.18799	0.123738	0.416268	0.0698646	0.893205	0.0509092	0.387056	0.0274131	0.772417	0.0949094	0.394309	0.18653	0.943285	0.0968188	0.921974	0.867261	1.48975	0.181763	0.412103	0.0849302	1.04617	0.36528	0.436745	0.0103356	1.11789	0.0447801	0.425047	0.0640457	1.06823	0.211588	0.589608	0.207544	1.21191	0.177452	0.460219	0.0436432	1.11685	0.280963	0.55793	0.07089
JX347	Normalized spot volume	2.55373	0.226723	0.712948	0.0982536	2.05355	0.288486	1.08744	0.281068	2.04923	0.575005	1.13262	0.159401	1.94917	0.0916003	0.972977	0.220591	2.15047	0.142705	1.06334	0.285666	2.05956	0.413621	1.03339	0.33099	2.38407	0.192633	4.41895	5.38725	2.30593	0.348454	0.972402	0.0784741	2.12763	0.0599059	1.11216	0.21807	1.78544	0.208485	0.924164	0.270792	1.85279	0.163235	0.840219	0.246878	1.94576	0.214142	1.05611	0.166895
JX348	Normalized spot volume	0.460627	0.0990575	0.157284	0.0343979	0.429575	0.0797662	0.202367	0.0429914	0.60975	0.0622281	0.227866	0.0446447	0.72587	0.0956057	0.306542	0.16588	0.792203	0.0782116	0.386789	0.110234	0.690376	0.054173	0.376882	0.105883	0.408683	0.0264977	0.16866	0.0527883	0.523563	0.0154065	0.180364	0.0696528	0.652861	0.101796	0.219142	0.077788	0.67856	0.131981	0.471194	0.237536	0.699581	0.0271292	0.301236	0.0778607	0.524993	0.0396612	0.244875	0.0379331
JX349	Normalized spot volume	1.47668	0.0676529	0.808351	0.160358	2.54038	0.383556	0.91399	0.169848	1.47282	0.17209	0.846266	0.0902612	2.7493	0.0328042	0.995999	0.122474	3.28498	0.0513624	0.915158	0.0543422	2.25972	0.212569	1.54642	1.02147	1.79608	0.0721864	1.4197	0.206595	1.66206	0.239188	1.02846	0.0578905	1.58553	0.174778	0.982288	0.250299	1.36313	0.0381417	0.67193	0.14726	2.03441	0.27828	0.871035	0.174764	1.71705	0.172385	0.767429	0.201018
JX350	Normalized spot volume	1.45504	0.162759	1.03747	0.130943	1.38215	0.327177	0.832395	0.0658394	1.34655	0.164128	0.714142	0.112719	0.976928	0.132477	0.631538	0.233538	1.41616	0.282021	0.722988	0.203065	2.98829	0.262524	0.869996	0.21049	2.60874	0.927499	1.69086	0.724903	3.00242	0.435215	0.767697	0.134811	1.49077	0.260505	0.670868	0.0898363	1.28698	0.0799019	0.739159	0.14907	1.31037	0.135322	0.795416	0.0570178	1.17595	0.34772	0.785703	0.226261
JX351	Normalized spot volume	0.3766	0.0884096	0.226597	0.0468099	0.668854	0.0167473	0.485177	0.0463035	0.882458	0.0487736	0.612472	0.0367863	0.8313	0.0188358	0.536433	0.199651	0.931081	0.0511666	0.513683	0.0510668	0.865164	0.0552213	0.672973	0.127229	0.291513	0.0304767	0.247094	0.0247946	0.63684	0.117581	0.416742	0.0509136	0.902703	0.019329	0.583726	0.0264382	0.830162	0.116642	0.612807	0.0379785	0.554332	0.0794929	0.430029	0.0627336	0.341443	0.0715854	0.239466	0.0529102
JX352	Normalized spot volume	0.243049	0.0270491	0.128005	0.0292482	0.246744	0.0545873	0.164105	0.0453297	0.223422	0.0282355	0.153716	0.0441863	0.375479	0.245313	0.119306	0.0449515	0.356083	0.104885	0.326427	0.359915	0.311163	0.010267	0.11139	0.049817	0.278298	0.0386415	0.128319	0.00734028	0.287115	0.0492867	0.119595	0.0102977	0.267768	0.0167963	0.143446	0.0551382	0.299005	0.108493	0.122447	0.0318597	0.303462	0.0114224	0.103765	0.0148891	0.308325	0.0329532	0.109566	0.050474
JX353	Normalized spot volume	0.834907	0.177304	0.333672	0.0609266	0.708998	0.156897	0.484206	0.179735	1.069	0.258425	0.586561	0.036827	0.662378	0.0277513	0.336548	0.00870821	0.812505	0.077145	0.422197	0.127904	0.907391	0.190193	0.428973	0.229368	0.916905	0.0762494	0.344169	0.0710561	0.994939	0.0586284	0.379462	0.0377548	0.794324	0.0535476	0.417396	0.0985457	0.688767	0.0555175	0.309148	0.103429	0.798846	0.215505	0.421174	0.0497572	0.950383	0.253992	0.642985	0.0987072
JX354	Normalized spot volume	9.33605	1.07154	7.17809	1.3404	12.0076	1.47231	10.8138	0.546625	12.6289	1.68314	5.45316	0.723316	7.23383	0.851104	8.21474	0.433919	12.5422	0.38015	8.74475	1.60841	13.6442	1.72273	14.2818	6.49319	7.90637	0.0621027	9.23469	1.30924	11.6682	3.62979	8.52189	3.16906	12.4829	0.930668	7.60178	2.13769	13.0631	1.3837	9.39593	1.93389	14.1199	2.91144	9.88644	0.356177	13.4003	1.41242	9.59581	1.51861
JX355	Normalized spot volume	0.264685	0.0604109	0.47965	0.0150402	0.37853	0.0186781	0.531912	0.196971	0.406299	0.0814018	0.607278	0.0229809	0.420362	0.0254203	0.811546	0.212741	0.358775	0.0536427	0.481853	0.115872	0.405316	0.0231914	0.501897	0.0797424	0.370724	0.079361	0.303113	0.103373	0.328596	0.0440763	0.483717	0.0525916	0.364165	0.0720462	0.658069	0.21049	0.400134	0.0624607	0.362444	0.178712	0.413343	0.0987389	0.487328	0.108493	0.435173	0.0800133	0.626514	0.0550774
JX356	Normalized spot volume	0.577477	0.0373661	0.412925	0.0337251	0.555604	0.0382855	0.352918	0.035091	0.449126	0.0198703	0.45482	0.113996	0.447237	0.0482493	0.345359	0.0277222	0.524202	0.0319507	0.338793	0.0607669	0.6202	0.0774869	0.357801	0.079968	0.525612	0.0165171	0.445092	0.0212299	0.565452	0.0344997	0.33597	0.0607366	0.584175	0.0255887	0.27116	0.0407197	0.445915	0.0716593	0.264259	0.0888388	0.44502	0.0213905	0.268929	0.0553008	0.51153	0.00970413	0.264543	0.0643865
JX357	Normalized spot volume	1.43643	0.244312	1.10425	0.117882	1.4054	0.217573	1.31315	0.285945	1.66414	0.098311	1.22992	0.374102	1.53198	0.0880242	2.33145	0.606647	1.49382	0.211167	2.02095	0.319187	1.51959	0.145515	1.86009	0.417865	1.80717	0.117088	2.09477	0.0639775	1.62505	0.163905	1.45277	0.108399	1.57017	0.382518	1.01304	0.0658524	1.07554	0.0202481	0.768126	0.204044	1.31666	0.0412711	0.89981	0.105489	1.38341	0.157096	1.08478	0.0163504
JX358	Normalized spot volume	0.567729	0.0439853	0.421487	0.0987586	0.569703	0.0182002	0.414165	0.0437748	0.46273	0.055919	0.433481	0.0422311	0.557513	0.0297952	0.359723	0.132862	0.605577	0.0754737	0.491299	0.0392128	0.608259	0.0417258	0.493693	0.0319693	0.518981	0.0661028	0.430282	0.0759552	0.533298	0.0847811	0.389418	0.0160684	0.479062	0.0448789	0.512547	0.140965	0.46739	0.0457895	0.491002	0.0691696	0.933825	0.111904	1.04813	0.168345	0.622074	0.0592563	0.545613	0.0269904
JX359	Normalized spot volume	2.44063	0.333217	0.93343	0.116385	1.85799	0.451311	1.03198	0.0806291	1.71587	0.295537	1.06317	0.173696	1.7607	0.210735	0.983717	0.201799	1.7292	0.259041	1.04804	0.108713	1.77816	0.193034	1.06213	0.0790069	2.28866	0.353039	0.863642	0.0609055	2.1505	0.153963	1.03863	0.0888666	1.80073	0.140653	0.954475	0.1713	1.80888	0.230247	0.833677	0.0599652	1.79499	0.245324	0.97331	0.156471	1.86688	0.141592	0.824922	0.0876905
JX360	Normalized spot volume	0.625102	0.129705	1.09812	0.141361	0.759758	0.248053	0.926076	0.474678	0.795757	0.164422	1.14665	0.1539	1.16936	0.183566	1.72324	0.146967	1.04045	0.191615	1.2492	0.254909	0.900844	0.114524	1.49538	0.940372	0.63747	0.223283	0.61374	0.171972	0.671248	0.0450236	0.913299	0.238701	0.905103	0.156719	1.12204	0.101207	1.18369	0.227159	1.3855	0.329298	1.19378	0.128723	1.23552	0.101081	0.807745	0.0728296	1.15717	0.042261
JX361	Normalized spot volume	0.523233	0.0673143	0.470192	0.100621	0.763227	0.0565162	0.421801	0.0951599	0.857334	0.174169	0.396283	0.0828074	0.622637	0.0613417	0.465104	0.102692	0.797905	0.0741175	0.492432	0.0671854	0.867506	0.161982	0.500327	0.0701254	0.594095	0.0807041	0.360422	0.0773969	0.762634	0.0465483	0.375112	0.0603896	0.939434	0.0799606	0.397423	0.0748508	0.832956	0.0739372	0.357326	0.0291347	0.915411	0.0275305	0.441317	0.048674	0.941743	0.146041	0.478655	0.0122328
JX362	Normalized spot volume	0.892705	0.118576	1.15735	0.20857	1.70563	0.367691	1.14716	0.262548	1.78077	0.0536902	1.8882	0.220306	2.32319	0.380696	2.09057	0.159832	2.16132	0.237476	1.66193	0.317139	2.28826	0.0731615	1.73676	0.209132	1.98596	0.196922	1.67534	0.24514	1.87237	0.336281	1.64171	0.179156	1.96408	0.298974	1.59367	0.105426	1.95616	0.389966	1.87494	0.479234	1.90139	0.0869427	1.7097	0.0429005	1.94447	0.135772	1.19297	0.0633118
JX363	Normalized spot volume	0.435774	0.109093	0.595001	0.219412	0.863628	0.196691	0.80432	0.0909265	1.09633	0.059918	0.792937	0.0258859	0.929493	0.0928427	0.700338	0.131211	1.05773	0.0598392	0.878845	0.107648	0.998992	0.120562	0.978598	0.0791852	1.0676	0.190003	0.964224	0.0741466	1.12984	0.181549	0.878048	0.0647172	1.03498	0.152954	0.866459	0.176262	0.913311	0.248465	0.875437	0.0315526	1.1033	0.0587263	0.878263	0.0349182	0.981716	0.127497	0.899208	0.0555504
JX364	Normalized spot volume	1.26578	0.161451	0.784299	0.0630537	0.96141	0.0893242	0.871816	0.298466	0.883674	0.144038	0.575061	0.14164	1.07948	0.105313	0.767395	0.207196	0.97595	0.0511193	0.597614	0.169799	1.05551	0.102367	0.488272	0.125677	1.10821	0.0674079	0.599428	0.0469377	1.11169	0.0513782	0.591679	0.228604	0.873962	0.118626	0.493454	0.112624	1.04706	0.220062	0.566997	0.0817038	0.889617	0.0149264	0.498957	0.00409552	0.80082	0.0940317	0.539709	0.221082
JX365	Normalized spot volume	0.779842	0.0996905	1.07638	0.202823	0.572006	0.123491	1.04462	0.310229	0.56577	0.00459908	0.713182	0.060219	0.945181	0.129656	0.601245	0.145283	0.722693	0.253078	0.726131	0.161472	0.703247	0.066775	0.744964	0.219756	0.430153	0.00914938	0.552692	0.0991027	0.591419	0.0390777	0.731162	0.123175	0.905248	0.174066	1.00589	0.27444	0.661635	0.11704	0.69644	0.127348	0.699779	0.0240602	0.735413	0.157929	0.604212	0.0250891	0.7295	0.141714
JX366	Normalized spot volume	1.44931	0.226105	0.872009	0.107061	1.36996	0.0900676	0.858246	0.254029	1.09914	0.104812	0.837469	0.0483289	1.07387	0.0444471	0.635595	0.151593	1.14763	0.124215	1.08222	0.207874	1.22418	0.186074	1.00113	0.0806062	1.31707	0.307478	0.694487	0.084608	1.16408	0.136095	0.902342	0.120912	1.02091	0.382104	0.938125	0.0481692	1.28291	0.123266	0.888075	0.189477	1.26716	0.188891	0.909675	0.167263	1.20661	0.208754	0.606075	0.0254962
JX367	Normalized spot volume	0.694032	0.10441	0.762921	0.029097	0.856651	0.256667	0.874135	0.0355466	1.06017	0.166337	1.10203	0.129715	0.673704	0.0961645	0.593048	0.100742	0.848839	0.119411	0.919407	0.0792679	1.0031	0.0301192	0.919472	0.104939	0.753222	0.0962499	0.872306	0.127616	0.916475	0.0953953	0.834804	0.210895	0.80302	0.0730078	1.01628	0.0251017	0.792475	0.249147	0.783976	0.0961166	0.793956	0.156572	0.972536	0.129617	0.807394	0.166539	1.14767	0.108106
JX368	Normalized spot volume	1.28174	0.132212	1.17196	0.124436	1.93977	0.260141	1.59247	0.357975	2.36083	0.124407	1.70438	0.324896	1.43134	0.0735529	1.27667	0.0762107	2.0213	0.110996	2.00899	0.317646	2.20642	0.338916	2.11779	0.131658	1.99911	0.147565	2.44416	0.203834	2.03925	0.0153827	2.10204	0.307585	1.67533	0.258044	2.10778	0.196664	2.47554	0.19771	1.83667	0.207404	2.55516	0.659817	2.30998	0.261851	2.07511	0.293401	2.2455	0.398511
JX369	Normalized spot volume	2.29509	0.0971994	1.73883	0.198245	2.31761	0.138342	2.15475	0.205722	2.35335	0.183356	1.60508	0.149034	1.17372	0.131582	1.14041	0.153596	1.83083	0.0334036	1.40545	0.178749	2.07689	0.21809	1.3875	0.222301	2.39342	0.109767	1.41536	0.185026	2.4912	0.484555	1.61054	0.105547	2.58265	0.103956	1.67778	0.289496	2.17963	0.0850719	2.22741	0.177686	2.51168	0.345835	1.71368	0.293379	2.62558	0.196959	1.85371	0.274919
JX370	Normalized spot volume	11.5178	1.09931	8.26421	0.683597	10.1995	0.881682	8.99862	1.24694	10.3924	2.19544	6.94355	1.53987	10.7393	2.20292	8.30004	1.16769	10.3264	0.893495	8.7261	0.961288	12.0459	4.50857	9.37426	0.927552	9.11814	0.329383	11.2443	0.133103	10.2522	2.93952	6.90492	1.3392	10.7258	1.36127	9.0535	0.14166	9.78735	0.453186	8.36956	1.51265	9.10965	1.24655	8.89454	0.459415	8.9179	0.574066	6.88625	0.471861
JX371	Normalized spot volume	1.11731	0.10792	0.740253	0.116054	0.986971	0.0620562	0.69562	0.145478	1.23976	0.576945	0.613218	0.0705052	0.976545	0.146347	0.874369	0.0499814	1.18539	0.0980029	0.807078	0.0845201	1.17278	0.1905	0.826845	0.0729156	0.862186	0.0369205	0.707179	0.0771171	0.928202	0.249348	0.615912	0.148042	1.08967	0.131965	0.685613	0.115759	0.960627	0.17796	0.724203	0.118345	1.01093	0.0284488	0.618715	0.070345	0.99323	0.079829	0.547128	0.0136076
JX372	Normalized spot volume	0.407056	0.0452791	0.26475	0.0390518	0.488333	0.0960029	0.282475	0.0331621	0.501515	0.0361722	0.348096	0.0622723	0.43419	0.0699574	0.453693	0.0564259	0.508542	0.0158185	0.335061	0.0404115	0.473129	0.0233122	0.310448	0.0168377	0.47619	0.0725111	0.308407	0.0125871	0.486422	0.0141112	0.295076	0.0237312	0.477246	0.0235601	0.345127	0.0520415	0.568366	0.233895	0.375382	0.0229818	0.470226	0.0178814	0.356206	0.0803306	0.480603	0.0375822	0.28724	0.0218293
JX373	Normalized spot volume	2.84135	0.218066	2.65644	0.235372	2.82269	0.398732	2.23439	0.3728	3.88909	0.0971896	2.18351	0.515215	2.99846	0.314311	2.75921	0.391608	2.93977	0.507567	2.36071	0.301615	3.71369	0.48268	2.55267	0.224546	3.71819	0.300305	2.11673	0.445399	3.6868	0.45774	2.30515	0.281003	3.88867	0.143629	2.2899	0.229644	3.79025	0.63938	2.03741	0.908966	4.32896	0.287815	2.49685	0.122607	3.90072	0.238288	2.32922	0.439603
JX374	Normalized spot volume	3.46639	0.437839	3.5343	0.429037	3.46867	0.515692	3.17999	0.347024	2.35542	0.273339	2.16557	0.203928	3.17063	0.294105	2.66963	0.405434	3.12174	0.441829	2.55219	0.0371788	2.12329	0.314339	2.44974	0.0348929	2.68563	0.380525	1.69577	0.235717	2.90014	0.415871	2.12581	0.214417	2.4574	0.0619849	1.70433	0.482063	2.85093	0.153459	2.2169	0.42486	2.39538	0.0262825	2.14275	0.209925	2.44823	0.370097	1.98598	0.22897
JX375	Normalized spot volume	2.24177	0.231975	2.06751	0.130859	1.91801	0.476308	2.07379	0.120345	2.07334	0.131432	2.03637	0.470656	1.87449	0.246854	2.13157	0.125345	2.02413	0.103151	1.9425	0.245562	1.90602	0.354368	1.72383	0.210677	2.30528	0.107801	2.1504	0.104483	2.37382	0.351312	1.85982	0.158108	2.05486	0.0305685	3.56541	2.08275	1.7174	0.084004	2.70593	0.898268	1.84451	0.260485	2.55782	0.337958	2.18741	0.31988	2.19337	0.159008
JX376	Normalized spot volume	2.00802	0.224188	1.62167	0.374486	1.94443	0.196504	2.56326	1.02412	2.04281	0.435504	1.44966	0.285362	1.51243	0.108716	1.59357	0.335702	1.83226	0.212282	1.4599	0.224946	1.77622	0.144414	1.52783	0.110007	1.9725	0.169268	1.65333	0.270879	1.79178	0.476264	1.43823	0.421198	2.06059	0.0860407	1.62959	0.30669	1.51846	0.482553	1.77728	0.200385	1.91297	0.281252	1.95396	0.521261	2.21798	0.30796	2.96079	1.62227
JX377	Normalized spot volume	6.86697	0.741451	6.44485	0.608545	4.8878	0.355679	5.22793	0.48411	3.80595	0.485116	4.11475	0.438417	4.09883	0.242441	5.98992	0.191843	4.34882	0.204009	4.58301	0.571027	4.75472	0.388204	4.13756	0.313096	3.97045	0.187307	4.47232	0.914083	3.89653	0.723765	3.40724	0.490972	4.27567	0.0427297	4.50339	0.528048	4.06687	0.186683	5.19926	1.02995	3.36831	0.556669	4.79105	0.245376	4.82906	2.36817	4.8522	0.449536
JX378	Normalized spot volume	2.28761	0.175538	1.74153	0.25074	2.10276	0.144142	1.73585	0.187857	2.04395	0.195029	1.14767	0.147054	1.98226	0.152268	1.34312	0.318585	2.00958	0.162367	1.44373	0.170748	1.8616	0.300957	1.28565	0.181307	2.09126	0.25274	1.18951	0.0953678	1.9579	0.575416	1.2988	0.290133	2.0404	0.079577	1.25502	0.159625	2.01957	0.235022	1.54286	0.171722	2.0271	0.189575	1.18007	0.319215	1.88386	0.0955233	1.23782	0.0567928
JX379	Normalized spot volume	4.60002	0.980768	3.60995	0.464683	5.91182	1.08233	4.25456	1.15875	6.58287	0.948427	4.07318	0.612621	6.9754	1.13006	5.86374	1.98976	5.63621	1.40255	5.21824	0.577078	6.76731	0.412551	6.51094	2.57691	6.50048	1.05597	3.67641	1.22729	6.60697	0.930263	4.18101	0.681244	6.67572	0.381365	4.38608	1.0764	6.40285	0.26151	3.78833	0.363218	7.14425	0.410064	3.92263	1.10388	5.21257	1.02936	4.66262	1.13856
JX380	Normalized spot volume	0.452798	0.0344224	0.51759	0.0857385	0.557592	0.0279729	0.535065	0.0310092	0.429717	0.0585481	0.538189	0.0686257	0.442411	0.0853143	0.49974	0.106047	0.495443	0.0689169	0.725342	0.0854676	0.463603	0.0449403	0.650887	0.0954703	0.480523	0.114896	0.467839	0.0335355	0.37905	0.0929193	0.459079	0.125041	0.398488	0.0267989	0.488702	0.0420631	0.4938	0.0457786	0.538922	0.0393567	0.473282	0.0698014	0.513643	0.0609371	0.430959	0.0358578	0.470333	0.0946933
JX381	Normalized spot volume	0.490123	0.0419191	0.383127	0.0537162	0.597243	0.153327	0.42391	0.104346	0.513252	0.0258753	0.312819	0.042811	0.464971	0.0717503	0.410171	0.17474	0.480799	0.0503904	0.36546	0.0560333	0.491178	0.0294141	0.402904	0.0310385	0.471497	0.0507712	0.413265	0.120295	0.545463	0.141425	0.454689	0.0627239	0.589164	0.118567	0.401731	0.0571415	0.510472	0.0811276	0.461665	0.0499879	0.497952	0.0448806	0.400954	0.045183	0.577066	0.071458	0.469389	0.0217923
JX382	Normalized spot volume	0.424933	0.047065	0.48644	0.0177446	0.532772	0.050256	0.601657	0.0797827	0.640825	0.0613271	0.648164	0.0739097	0.485547	0.115901	0.508619	0.0530695	0.515083	0.0335236	0.501341	0.0704808	0.528351	0.0491643	0.535366	0.045374	0.436376	0.0806877	0.540016	0.0159471	0.499155	0.0431998	0.508411	0.0815765	0.502169	0.032732	0.540302	0.0335874	0.413136	0.0930698	0.776975	0.29006	0.58399	0.0247732	0.499912	0.0394628	0.541876	0.0352696	0.550317	0.0423534
JX383	Normalized spot volume	0.86767	0.116846	0.664968	0.0829994	0.798704	0.122496	0.631167	0.0995113	0.634677	0.0254792	0.534518	0.0298554	0.753673	0.0593168	0.846667	0.345199	0.749494	0.050819	0.636214	0.135615	0.721024	0.0205092	0.674892	0.0531196	0.620112	0.0325645	0.567935	0.0525641	0.692606	0.0176666	0.548612	0.104515	0.649206	0.0482338	0.567423	0.0718425	0.683822	0.0163846	0.548299	0.0832982	0.741183	0.0495177	0.491078	0.0206614	0.625177	0.0769809	0.528472	0.0577137
JX384	Normalized spot volume	0.412418	0.0281675	0.27201	0.0158762	0.298175	0.0258399	0.266496	0.0366057	0.292121	0.0347899	0.267467	0.0651749	0.240164	0.0130978	0.25037	0.053434	0.279863	0.0293464	0.284542	0.0397453	0.361945	0.0745588	0.257339	0.0657191	0.280783	0.0161129	0.385759	0.0352657	0.264716	0.0364457	0.35414	0.0138541	0.251553	0.0391886	0.399775	0.0222543	0.261923	0.0391143	0.424329	0.0301404	0.289632	0.0216511	0.330499	0.0618411	0.264335	0.0357578	0.292427	0.0335561
JX385	Normalized spot volume	0.940006	0.0404322	0.929046	0.123665	0.871708	0.111527	0.956168	0.0759696	0.761141	0.101568	0.632367	0.00309813	0.609827	0.0910348	0.586821	0.241574	0.769315	0.113763	0.706567	0.0880026	0.763137	0.0857337	0.842084	0.073649	0.833688	0.162872	0.960059	0.169411	0.963991	0.104116	1.01336	0.110616	0.778435	0.0311896	0.89219	0.0999648	0.847583	0.130081	0.913111	0.235057	0.87947	0.054809	0.86741	0.104962	0.882282	0.0516345	0.95187	0.0731609
JX386	Normalized spot volume	0.839179	0.089576	0.634351	0.104886	0.578145	0.159676	0.589739	0.0365212	0.591591	0.0408038	0.528678	0.0246105	0.626803	0.0659371	0.687846	0.297427	0.608466	0.0816764	0.744927	0.092016	0.611052	0.0543835	0.619307	0.0881229	0.573107	0.162026	0.649062	0.072034	0.547846	0.0960634	0.523711	0.00907283	0.628101	0.0549613	0.651894	0.0741456	0.627604	0.0992768	0.599579	0.0785837	0.550061	0.0479918	0.488388	0.0686543	0.752592	0.0237816	0.486857	0.0605845
JX387	Normalized spot volume	2.09439	0.187439	1.79308	0.0595032	2.27863	0.175857	1.87332	0.0690629	2.31006	0.300024	1.76159	0.145952	1.8614	0.0790656	1.55091	0.331806	2.09435	0.182473	1.81738	0.305075	1.89343	0.314163	1.80562	0.0333156	2.05968	0.283592	1.7095	0.0374691	1.97458	0.285447	1.65328	0.0662217	2.05627	0.290313	1.68572	0.197608	1.98325	0.303588	1.91464	0.232562	2.20634	0.103414	1.8996	0.0984434	2.54564	0.51145	2.1158	0.227356
JX388	Normalized spot volume	0.947678	0.116196	0.914342	0.0491604	1.05276	0.0499572	1.08577	0.0820252	0.982419	0.024096	1.23491	0.0892267	1.0468	0.136004	0.841091	0.0647387	1.01557	0.0567235	0.924316	0.0883462	1.07739	0.0823056	0.950224	0.0724097	1.0023	0.0621587	0.994325	0.166712	1.00297	0.0342596	1.02562	0.11224	0.949896	0.115408	1.12416	0.140958	1.04518	0.263581	1.36975	0.100102	1.16076	0.183892	1.10817	0.0227049	1.14795	0.106075	1.08802	0.0830963
JX389	Normalized spot volume	3.15919	0.108299	2.52911	0.251395	3.46369	0.234525	3.04427	0.291644	4.04105	0.0075173	2.84693	0.17784	3.14597	0.404629	2.81587	0.50217	3.44739	0.156758	2.98093	0.128676	3.4574	0.208441	2.94002	0.235387	3.62674	0.24362	3.14111	0.110891	3.7103	0.495249	3.01845	0.018678	3.99563	0.27379	3.24905	0.303164	3.81012	0.232053	3.02661	0.302765	3.86874	0.229004	3.20752	0.335973	3.88209	0.437949	3.50722	0.347179
JX390	Normalized spot volume	2.15805	0.296078	1.95725	0.0315039	1.77476	0.104332	1.71105	0.210644	1.56204	0.0815956	1.63567	0.108226	2.00162	0.0210705	1.81931	0.125264	1.96869	0.0682256	1.77654	0.222052	1.79082	0.0389251	1.58046	0.186214	1.88092	0.0642196	1.56621	0.127176	1.97508	0.220859	1.51636	0.19166	1.69289	0.181992	1.74719	0.103442	2.09369	0.137143	1.83562	0.0952007	1.98662	0.24087	1.4949	0.0564197	1.82687	0.0664997	1.5801	0.174628
JX391	Normalized spot volume	2.51453	0.0817455	0.763479	0.0976385	1.44074	0.166133	0.746949	0.0477321	1.07029	0.101217	0.714123	0.21481	0.887138	0.294842	0.836495	0.194584	1.45527	0.303901	0.732721	0.25742	1.24025	0.329266	0.957129	0.573441	1.85553	0.447559	0.833242	0.238531	1.96909	0.526111	0.777596	0.319212	1.75475	0.0452652	0.815091	0.323935	0.872962	0.0803845	0.742194	0.125734	1.35039	0.293978	0.713346	0.15929	1.484	0.283808	0.985967	0.536514
JX392	Normalized spot volume	2.6863	0.696362	6.92272	1.5149	1.89976	0.192049	3.73868	0.308889	2.50167	0.674367	4.70414	1.14687	2.59568	0.291673	7.06195	0.570845	2.28727	0.314107	4.86418	1.50634	2.14115	0.459352	3.44318	0.517071	2.33064	0.371291	4.83539	0.223467	2.23193	0.575674	3.44766	0.590597	2.30376	0.335067	2.90892	0.22067	2.3082	0.459164	5.12674	0.224762	2.22915	0.345631	3.21842	0.48036	2.07094	0.150472	3.62088	0.411057
JX393	Normalized spot volume	0.39529	0.0694545	0.389023	0.0578891	0.430107	0.0306484	0.432236	0.101415	0.482394	0.114606	0.428876	0.0309333	1.29853	0.348718	0.473192	0.0426817	0.699357	0.14097	0.469943	0.0777638	0.599859	0.05158	0.466805	0.167599	0.362443	0.0427254	0.486737	0.176273	0.460906	0.0525124	0.496214	0.0362888	0.540003	0.0939726	0.422965	0.0675994	0.5339	0.132428	0.384312	0.0871507	0.633217	0.0736391	0.39957	0.0289996	0.49734	0.0284702	0.35709	0.0942454
JX394	Normalized spot volume	1.6264	0.117971	3.6601	0.639637	1.71283	0.129492	2.33315	0.399939	1.55126	0.227898	1.72583	0.154435	1.95419	0.459331	3.51492	0.805717	1.62974	0.0545478	2.02627	0.302952	1.5324	0.190089	1.58213	0.130025	1.57295	0.0337622	1.13059	0.0133481	1.56707	0.100318	1.34959	0.241667	1.73367	0.172522	1.01651	0.354732	1.4024	0.235211	1.24532	0.228321	1.49917	0.0924952	1.37491	0.205593	1.58399	0.186001	1.22378	0.224405
JX395	Normalized spot volume	4.31588	0.817762	1.54812	0.0674007	3.46316	0.581016	1.32486	0.247704	2.71703	0.366966	1.42283	0.114391	2.70406	0.521368	1.83134	0.255042	3.26241	0.435354	2.09707	0.542682	3.07405	0.662457	1.80301	0.178288	4.07324	0.261932	1.88462	0.299557	3.56582	0.516233	1.67067	0.309074	3.18792	0.19426	1.56107	0.392635	3.17615	0.224958	1.64001	0.112366	3.09542	0.746866	1.6407	0.251715	3.38299	0.769862	1.88131	0.425783
JX396	Normalized spot volume	1.37976	0.149356	0.515089	0.0312703	1.28581	0.212959	0.632515	0.357491	1.02327	0.201018	0.488785	0.0868762	1.15283	0.0979329	0.591231	0.0953681	1.22738	0.0530544	0.481877	0.0565295	0.928508	0.295517	0.487645	0.0626655	1.19772	0.179142	0.514438	0.0856053	1.29997	0.330969	0.567479	0.106697	1.57243	0.133722	0.484327	0.0966292	1.03333	0.390345	0.519211	0.0652196	1.20295	0.152567	0.527712	0.1394	1.48226	0.0799833	0.517512	0.044889
JX397	Normalized spot volume	0.445697	0.143823	0.352606	0.0845293	0.576812	0.0853004	0.414973	0.0304665	0.794496	0.157322	0.430094	0.0684673	1.05051	0.261733	0.707499	0.262436	0.859158	0.0345636	0.625506	0.0996825	0.648449	0.0590365	0.727054	0.167274	0.662007	0.0955307	0.479241	0.0467813	0.647285	0.0704686	0.528719	0.188082	0.745537	0.00989362	0.421474	0.0917483	0.824649	0.0870302	0.492943	0.0960636	0.831455	0.0648615	0.547242	0.112236	0.798701	0.066389	0.55545	0.0836922
JX398	Normalized spot volume	0.803027	0.103575	0.754147	0.125444	0.905273	0.122026	0.765632	0.108355	1.08989	0.160165	0.719772	0.0368029	0.712442	0.00128816	0.505031	0.093719	0.93837	0.127218	0.765853	0.0504391	0.77735	0.0937294	0.862223	0.185622	0.768437	0.0709398	0.862964	0.0574833	1.02196	0.0981028	0.749507	0.0623506	0.913557	0.00895394	0.810568	0.0796035	0.937379	0.208821	0.825763	0.100213	0.97792	0.136909	0.893921	0.00596639	0.898075	0.0809006	0.942375	0.127053
JX399	Normalized spot volume	0.579494	0.0411703	0.540871	0.0486281	0.531261	0.07358	0.406836	0.0618136	0.564483	0.0271143	0.470818	0.0369903	0.477402	0.0838668	0.425835	0.0447997	0.645123	0.0769929	0.40324	0.0773277	0.677821	0.066615	0.377378	0.0332529	0.609501	0.00795601	0.403394	0.0391918	0.956439	0.603771	0.363455	0.0398705	0.513277	0.0567045	0.356116	0.0428082	0.54417	0.0404101	0.412687	0.0332562	0.552971	0.0913487	0.376375	0.0392974	0.572804	0.0976923	0.362446	0.0699487
JX400	Normalized spot volume	0.668745	0.122375	0.623446	0.0497427	0.699439	0.00743684	0.499726	0.018997	0.831461	0.130356	0.590216	0.111843	0.563438	0.0188807	0.616871	0.0285725	0.737323	0.0546721	0.494165	0.0683852	0.597155	0.12094	0.718875	0.148212	1.19492	0.463395	0.624144	0.0363509	0.607067	0.0650202	0.73164	0.215515	0.806941	0.166272	0.838588	0.360424	0.677086	0.0869726	1.16497	0.347745	0.591494	0.0603774	1.2362	0.273665	0.80741	0.0199364	1.06998	0.20666
JX401	Normalized spot volume	1.94753	0.0737228	1.34994	0.122426	2.02098	0.252686	1.63815	0.317306	1.99615	0.205098	1.46879	0.0980382	1.81174	0.260639	1.20902	0.391132	1.77849	0.0982957	1.31994	0.201025	1.90423	0.13719	1.42202	0.0749531	1.86804	0.26116	1.38209	0.264075	2.16286	0.459404	1.545	0.311081	2.11568	0.282784	1.45537	0.154432	1.94354	0.171964	1.54572	0.15577	2.01589	0.271832	1.49862	0.179161	2.339	0.144736	1.52095	0.0806601
JX402	Normalized spot volume	0.392409	0.062657	0.325689	0.0788405	0.447228	0.112781	0.323769	0.0670783	0.421713	0.0527343	0.33619	0.0723206	0.646787	0.129194	0.427377	0.0231875	0.515252	0.0560609	0.416621	0.0635769	0.446125	0.0317037	0.41342	0.0488434	0.460148	0.0515294	0.460131	0.0853529	0.470601	0.0798134	0.373848	0.0897914	0.432122	0.00798542	0.303621	0.0217996	0.593578	0.0276747	0.402522	0.0662704	0.501613	0.00550533	0.337476	0.0056684	0.442897	0.063406	0.304715	0.0828107
JX403	Normalized spot volume	1.11438	0.201699	1.04796	0.096089	1.20032	0.108668	0.973468	0.0783401	1.21229	0.105795	0.887678	0.0373638	1.03052	0.043888	0.973538	0.166085	1.13374	0.182749	0.851464	0.0812865	1.11418	0.119626	1.1457	0.226093	1.13374	0.140476	0.901757	0.174344	1.26026	0.20629	0.928909	0.0880141	1.07761	0.0836446	0.719469	0.0225358	1.01762	0.141389	0.634261	0.269371	1.21795	0.0780998	0.696988	0.141123	1.34547	0.0732309	1.01349	0.0694761
JX404	Normalized spot volume	3.08768	0.672468	2.19791	0.359508	2.72291	0.371049	2.36855	0.56333	2.95446	0.233701	1.97602	0.554739	3.61887	0.0795648	2.25069	0.261681	3.64496	0.275069	3.9524	2.88386	3.23101	0.391714	3.74904	3.12369	4.13259	0.680284	2.60248	0.783257	3.82749	0.840755	2.23028	0.304103	3.44162	0.347748	2.43147	0.572409	3.45766	0.534976	2.41283	0.411583	2.93319	0.30961	1.96967	0.441886	3.00095	0.260242	3.01676	0.42647
JX405	Normalized spot volume	0.956967	0.826783	0.893235	0.930342	1.25846	0.0920479	1.08711	0.186638	1.44068	0.191068	1.36868	0.116966	1.3979	0.223277	1.1225	0.183177	1.33966	0.0785667	1.5132	0.103532	1.57709	0.357148	1.66197	0.168752	1.61272	0.25259	1.84153	0.145576	1.3341	0.300471	1.55771	0.220931	1.58174	0.268894	1.40925	0.249325	1.38922	0.146267	1.41088	0.157691	1.27317	0.257559	1.18442	0.535162	1.65372	0.213938	1.72644	0.0741668
JX406	Normalized spot volume	0.247675	0.0351941	0.238308	0.0314349	0.302483	0.0536479	0.332107	0.0559171	0.234108	0.0388847	0.295599	0.0550447	0.237887	0.049042	0.263301	0.0247645	0.312461	0.056769	0.261775	0.0793845	0.241922	0.025575	0.262087	0.0725717	0.17733	0.00503946	0.245568	0.0272579	0.193893	0.0459714	0.256988	0.0222468	0.193935	0.0164719	0.21598	0.0242781	0.217959	0.0883977	0.212254	0.0771568	0.211064	0.0335773	0.229268	0.0338625	0.288877	0.0400228	0.222908	0.00720438
JX407	Normalized spot volume	8.53552	1.97186	6.85748	0.737652	8.45254	0.826311	7.40004	0.988539	6.73752	0.31384	6.71402	0.866442	5.22264	0.385489	4.57879	0.516079	5.21463	0.241858	5.36354	0.596979	6.40465	0.828809	7.32376	0.839291	8.46417	1.35941	7.7731	1.25979	7.88618	0.241259	7.28424	0.985877	6.98219	0.638162	6.31799	1.23832	5.49437	0.140763	5.28684	0.613498	6.05029	0.0774555	5.92233	0.742935	6.50278	0.744263	5.99195	0.00269337
JX408	Normalized spot volume	0.796094	0.0751774	1.04683	0.172651	1.02068	0.0790093	1.0994	0.142675	1.08491	0.0613674	1.25423	0.144358	1.30006	0.128461	1.23179	0.0754792	1.16935	0.10378	1.27156	0.100047	1.11655	0.182324	1.19889	0.103001	1.21993	0.179438	1.16992	0.11713	1.07525	0.123134	1.46301	0.241193	1.2431	0.139207	1.157	0.309668	1.0376	0.0700603	1.18181	0.16044	1.23744	0.149008	1.25112	0.0364479	1.30298	0.0401998	1.00738	0.121591
JX409	Normalized spot volume	1.75393	0.272817	2.06638	0.125898	1.68737	0.0812383	1.62199	0.182874	1.66398	0.178926	1.40929	0.215225	1.64767	0.116607	2.52018	0.149572	1.63428	0.0870682	1.84301	0.111389	1.64805	0.12768	1.77952	0.0377472	1.9375	0.016984	2.07172	0.175972	1.70727	0.0863932	1.97549	0.225	1.62452	0.0797535	1.54792	0.193382	1.52704	0.0349592	1.97842	0.465019	1.56123	0.028368	1.7781	0.120293	1.75589	0.0761954	1.65165	0.115676
JX410	Normalized spot volume	0.66849	0.0457479	0.65895	0.0760997	0.619426	0.0653093	0.688632	0.0114414	0.642145	0.0866746	0.65237	0.0133031	0.489385	0.0680406	0.7887	0.140941	0.604338	0.0167033	0.659875	0.020503	0.607451	0.0365768	0.683011	0.00940244	0.575847	0.0991704	0.630941	0.0394356	0.537971	0.110792	0.681294	0.0375362	0.661623	0.0611687	0.660148	0.0807969	0.599649	0.0460093	0.721574	0.0303726	0.529996	0.0547441	0.722241	0.0206713	0.741569	0.20071	0.857038	0.0826915
JX411	Normalized spot volume	0.473689	0.0862216	0.598728	0.0681137	0.55993	0.153787	0.652989	0.109747	0.488538	0.0301678	0.459479	0.057293	0.509671	0.0435695	0.533677	0.0371843	0.60882	0.0226992	0.618867	0.127764	0.489017	0.0559638	0.506759	0.0338635	0.382981	0.0551837	0.510561	0.0483708	0.434742	0.0766743	0.524998	0.104928	0.384592	0.0368459	0.451444	0.0175702	0.418204	0.0307353	0.499201	0.109688	0.483546	0.0604328	0.489208	0.0563476	0.474011	0.0175919	0.538853	0.0254834
JX412	Normalized spot volume	0.680505	0.061975	0.748639	0.0762979	0.746983	0.00444776	0.700025	0.0801781	0.772426	0.100091	0.725361	0.0705367	0.734036	0.125663	0.563678	0.0644481	0.887894	0.0810583	0.671027	0.0786714	0.921064	0.0765186	0.630917	0.0843952	0.857196	0.0378581	0.715129	0.0324781	0.906934	0.0201176	0.685086	0.0532705	0.732378	0.013615	0.614079	0.0592107	0.752309	0.0980175	0.647616	0.0375823	0.878173	0.0412778	0.574089	0.11531	0.840513	0.0707144	0.688926	0.133187
JX413	Normalized spot volume	3.53306	0.171674	3.09797	0.409227	3.79538	0.484239	2.93659	0.226199	3.84418	0.142647	2.69587	0.136894	3.29967	0.282534	2.94671	0.563466	3.03052	0.207072	2.6395	0.233999	3.47342	0.451811	2.81297	0.19994	3.90146	0.561084	3.14114	0.117452	3.81124	0.271337	2.71651	0.246421	4.06873	0.164362	2.55563	0.239483	3.49304	0.275763	2.81798	0.422937	4.16144	0.270236	3.04847	0.285462	3.88125	0.252671	3.15029	0.171469
JX414	Normalized spot volume	7.25284	0.444526	5.40734	0.444628	6.28158	0.572271	5.55238	0.590774	6.73621	1.17578	6.49355	0.255359	7.39956	1.82171	8.66828	0.319205	6.49205	0.249706	7.08386	1.00073	6.43905	0.969501	6.36564	0.641111	6.65366	0.0389198	7.14176	0.946688	7.18265	1.64714	7.33348	1.07138	6.79849	0.416522	7.04582	0.471595	6.39323	0.556751	7.47302	2.03108	6.46607	0.506078	8.29122	0.330571	6.5308	0.617637	7.89617	1.18897
JX415	Normalized spot volume	0.333641	0.0594316	0.397221	0.256969	0.35726	0.0226526	0.234488	0.016773	0.374605	0.0743082	0.373755	0.0891849	0.611863	0.322217	0.906221	0.554336	0.407028	0.0453357	0.336967	0.0323228	0.425409	0.0657335	0.353361	0.0569585	0.385672	0.0274229	0.271569	0.0442868	0.435223	0.0719616	0.526557	0.391887	0.399493	0.0601622	0.374475	0.112158	0.420259	0.033999	0.386863	0.0294972	0.388906	0.0349658	0.359412	0.0172102	0.441451	0.0541466	0.454017	0.22172
JX416	Normalized spot volume	4.70812	0.150352	4.56195	0.683223	4.80538	0.865432	3.92207	0.385402	4.17007	0.257366	4.17335	0.429572	5.1697	1.59374	5.45842	0.572092	4.34204	0.246248	4.29707	0.345742	4.42532	1.12464	3.83037	1.53998	4.54616	0.114306	5.4422	0.740356	4.87839	0.234321	4.65256	0.576485	4.67187	0.172206	4.9345	0.401391	4.19957	0.703691	4.84438	1.44896	4.84017	0.426188	6.42477	0.438958	4.35639	0.454129	5.59643	0.971883
JX417	Normalized spot volume	1.75541	0.201764	1.00893	0.187865	1.39271	0.0921435	0.766005	0.0503247	1.32178	0.523115	0.800215	0.107067	2.96515	0.526642	0.820105	0.321654	1.83299	0.185723	0.793556	0.231895	1.22358	0.453696	1.215	0.435333	1.4191	0.211211	0.841866	0.0529405	1.44368	0.254224	0.784531	0.228484	1.35215	0.180155	0.869495	0.339299	2.03799	0.493086	0.92153	0.343761	1.86932	0.181592	0.874947	0.245362	1.18016	0.406164	0.983538	0.0962554
JX418	Normalized spot volume	0.561063	0.0465565	0.537269	0.205627	0.477913	0.0428232	0.659604	0.282726	0.318658	0.0516913	0.343867	0.0402083	0.614449	0.188573	0.64349	0.530647	0.444407	0.102697	1.03745	0.168681	0.373704	0.0325044	0.525415	0.0756334	0.428457	0.0615072	1.39622	0.0495314	0.485252	0.0616594	0.67259	0.369543	0.276189	0.066959	0.253558	0.0171433	0.295226	0.0360726	0.272575	0.0189519	0.292439	0.0378063	0.281059	0.0340962	0.256934	0.0268546	0.327785	0.0560117
JX419	Normalized spot volume	0.990537	0.116909	2.76091	0.497455	1.13362	0.238591	3.88135	0.288892	0.932104	0.193117	3.53691	0.463107	1.10446	0.761008	4.77248	0.695007	1.15312	0.38122	3.9193	0.367869	0.646084	0.131878	2.388	0.65991	0.790794	0.171184	6.43141	4.62751	0.989933	0.446528	4.66654	0.41504	0.920193	0.416722	1.71188	0.463859	0.814488	0.286571	1.03156	0.113148	0.779957	0.058479	4.5979	0.456931	0.995623	0.244301	5.21389	0.300166
JX420	Normalized spot volume	0.626993	0.154056	1.77919	0.017429	0.862112	0.163452	1.88172	0.284614	0.767003	0.141057	1.4444	0.168228	0.756945	0.194193	1.41317	0.140165	0.787879	0.122986	2.14434	0.158069	0.83595	0.0109594	2.02288	0.0885073	0.507699	0.0292265	1.57217	0.0375157	0.684583	0.0151151	2.01315	0.102482	0.614786	0.0213923	1.57294	0.182186	0.854459	0.171975	1.35403	0.269456	0.702897	0.123253	1.38533	0.110503	0.643115	0.073589	1.42793	0.0320382
JX421	Normalized spot volume	0.3102	0.0967181	0.489856	0.106806	0.373516	0.0889702	0.411621	0.0797167	0.310928	0.0295708	0.442383	0.148616	0.298099	0.0248051	0.61155	0.18211	0.309146	0.0080782	0.632958	0.0474262	0.248453	0.049013	0.421569	0.0902387	0.333154	0.0589229	0.4235	0.0500535	0.250503	0.0780951	0.495821	0.0178027	0.298609	0.0265769	0.339969	0.0978452	0.271965	0.0470273	0.386141	0.0787657	0.247649	0.0444362	0.373908	0.0196412	0.287255	0.039066	0.373485	0.0205766
JX422	Normalized spot volume	0.796128	0.0909344	0.854006	0.0405724	0.912735	0.0466698	0.906789	0.0521197	1.09472	0.109567	0.97635	0.0199873	0.907716	0.101042	0.834543	0.0268131	0.979401	0.103064	0.921493	0.115249	0.909482	0.121443	0.959305	0.0734591	1.14727	0.0337728	0.915638	0.0650151	1.11022	0.052681	0.986629	0.0213354	0.909885	0.0701726	0.870445	0.147615	1.18497	0.0551625	0.947067	0.0242065	1.2805	0.111601	0.94813	0.11471	1.14488	0.0776752	0.866112	0.12431
JX423	Normalized spot volume	0.964137	0.0659342	1.08507	0.0885697	1.07555	0.0348998	1.22626	0.152299	1.30567	0.16378	1.51728	0.272865	1.0835	0.213399	1.0174	0.209773	1.29455	0.183496	1.26588	0.199383	1.24158	0.10193	1.39841	0.339176	0.980209	0.117946	1.22018	0.0556988	1.02844	0.0083599	1.22721	0.120852	1.02053	0.0712144	1.31303	0.298661	1.16878	0.201571	1.33945	0.220176	1.20831	0.0167486	1.1613	0.0847267	0.818152	0.150235	1.28574	0.0881826
JX424	Normalized spot volume	0.624726	0.0602541	0.599044	0.263432	0.594811	0.0198004	1.42806	0.29201	0.775831	0.441718	1.54098	0.170879	0.711897	0.15614	1.65708	0.119453	0.765477	0.139155	2.14969	0.160734	0.85788	0.113935	0.773959	0.401395	0.470841	0.13027	0.551231	0.0512539	0.837427	0.739809	1.38535	0.337025	0.663191	0.24223	0.694153	0.185844	0.488513	0.135276	0.767563	0.0943814	0.530773	0.189349	0.942593	0.330226	1.25499	0.887672	0.47608	0.0173222

## Sheet: Supplementary Table S6
Supplementary Table S6. Annotation and analysis of variation of protein spots.
Fg: significance level of the ANOVA for genotype factor
Fs: significance level of the ANOVA for the stage factor
Fgxs: significance level of the ANOVA for the interaction between genotype and stage
Min: minimum average values for each variable among the 12 genotypes
Max: maximum average values for each variable among the 12 genotypes
CE/ OR ratio value to cell expansion stages and orange-red (min and max) for each genotype
*: 0.01 <P <0.05. **: 0.001 <P <0.01. ***: P<0.001. ns: P> 0.05
				Global analysis			CE/OR		CE_analysis				OR_analysis
Spot ID	ITAG accession number	Protein function description	Protein classification	Fs	Fg	Fgxs	min	max	Fg	min	max	Max/min	Fg	min	max	Max/min
JX001	Solyc02g080630.2.1	Lactoylglutathione lyase	primary metabolic process	***	***	***	0.40377	1.06825	***	0.61259	4.50501	7.35404	***	0.703361	5.76995	8.20341
JX002	Solyc09g007150.2.1	Glutathione S-transferase	response to stress	***	***	***	1.54387	5.80832	***	0.256006	0.760121	2.96915	***	0.111196	0.261965	2.35589
JX003	Solyc12g010020.1.1	Leucyl aminopeptidase	response to stress	***	*	**	0.781331	2.93621	***	0.178915	0.546883	3.05666	ns	0.142022	0.301628	2.12381
JX004	Solyc07g062650.2.1	Malate dehydrogenase	primary metabolic process	***	***	ns	1.45537	2.88082	ns	1.14024	1.67541	1.46934	***	0.435671	0.924245	2.12143
JX005	Solyc01g057830.2.1	30S ribosomal protein S1	translation	ns	***	***	0.660175	1.71398	ns	1.02988	1.43945	1.39769	***	0.622135	2.18041	3.50473
JX006	Solyc09g010930.2.1	NAD-dependent epimerase/dehydratase	cell wall organisation or biogenesis	***	***	***	1.0218	3.30767	***	0.56602	1.75262	3.0964	ns	0.414481	0.61955	1.49476
JX007	Solyc05g054760.2.1	Dehydroascorbate reductase	vitamin synthesis	***	***	**	0.780574	1.8691	***	1.99272	5.07295	2.54574	*	1.61357	4.36051	2.70241
JX008	Solyc04g011510.2.1	Triosephosphate isomerase	primary metabolic process	***	***	ns	1.21655	2.29136	**	0.976085	1.45461	1.49025	**	0.478343	0.844647	1.76578
JX009	Solyc02g065400.2.1	Oxygen-evolving enhancer protein 1 of photosystem II	regulation of biological process	***	***	**	1.13138	2.13054	**	1.57515	2.77996	1.76489	***	0.943812	1.57838	1.67234
JX010	Solyc03g120280.1.1	RAN binding protein 3	establishment of localization	ns	***	ns	0.79737	1.17249	***	0.0890723	0.238434	2.67685	***	0.0933112	0.209831	2.24873
JX011	Solyc06g060290.2.1	Protein disulfide isomerase	macromolecule metabolic process	***	ns	ns	0.980379	1.82847	ns	0.190158	0.280811	1.47672	ns	0.119034	0.226214	1.90041
JX012	Solyc06g005940.2.1	Protein disulfide isomerase	macromolecule metabolic process	***	***	***	0.900039	1.78984	***	0.253726	0.534116	2.10509	**	0.202525	0.323699	1.59832
JX013	Solyc08g065900.2.1	Charged multivesicular body protein 4b	establishment of localization	***	ns	ns	1.13771	1.70291	ns	0.784656	1.05287	1.34183	ns	0.542057	0.788979	1.45553
JX014	Solyc07g064880.2.1	Small ubiquitin-related modifier	macromolecule metabolic process	***	***	***	0.919783	3.0808	***	4.09314	15.0765	3.68337	ns	3.32318	5.09376	1.53279
JX015	Solyc06g073190.2.1	Fructokinase-like	primary metabolic process	***	**	**	2.46089	4.32591	**	3.38322	5.52843	1.63407	ns	1.21959	1.5652	1.28339
JX016	Solyc01g010750.2.1	Stress responsive protein	response to stress	***	ns	ns	0.909403	1.64983	*	1.2235	1.79802	1.46957	ns	1.08982	1.72629	1.58401
JX017	Solyc07g064160.2.1	Thiazole biosynthetic enzyme	vitamin synthesis	***	ns	*	0.80587	2.95769	***	1.27225	2.84278	2.23444	ns	0.731584	2.50085	3.4184
JX018	Solyc05g018700.2.1	Protein disulfide isomerase	macromolecule metabolic process	ns	***	***	0.494326	1.77497	*	0.065328	0.136808	2.09416	***	0.059842	0.203359	3.39827
JX019	Solyc02g079500.2.1	Peroxidase	cell wall organization or biogenesis	***	***	**	0.405358	0.68202	*	3.52415	6.29302	1.78568	***	6.44563	11.7967	1.83019
JX020	Solyc04g073990.2.1	Annexin	establishment of localization	ns	***	ns	0.734778	1.26677	***	0.549312	1.27672	2.32421	***	0.43363	1.34083	3.09211
JX021	Solyc12g099000.1.1	S-adenosylmethionine synthase	hormone metabolic process	***	*	ns	1.19155	2.79726	***	1.58346	2.2835	1.44209	ns	0.720575	1.45742	2.02257
JX022	Solyc01g111300.2.1	Cold shock protein-1	regulation of biological process	***	*	***	1.11566	2.47362	ns	3.61686	6.65349	1.83958	***	2.34302	4.73899	2.0226
JX023	Solyc01g101060.2.1	S-adenosylmethionine synthase	hormone metabolic process	***	***	***	0.75703	1.63371	***	0.892562	2.45759	2.75342	**	1.14916	1.92609	1.67608
JX024	Solyc09g007940.2.1	Adenosine kinase	primary metabolic process	*	***	**	0.698601	1.30068	***	0.790168	1.58255	2.00281	***	0.641314	1.62182	2.52891
JX025	Solyc08g067160.2.1	Acyl-protein thioesterase 2	macromolecule metabolic process	***	***	ns	0.940312	1.97062	*	0.16303	0.358296	2.19774	***	0.141686	0.315727	2.22836
JX026	Solyc09g082060.2.1	Cysteine synthase	primary metabolic process	***	**	ns	1.12919	1.62685	*	1.99788	2.78257	1.39276	ns	1.23255	2.02935	1.64646
JX027	Solyc08g076990.2.1	Acetylornithine deacetylase	primary metabolic process	***	ns	ns	0.55289	0.957567	**	0.260646	0.455228	1.74654	ns	0.407951	0.522697	1.28127
JX028	Solyc02g080420.2.1	RNA Binding Protein 45	regulation of biological process	ns	*	ns	0.710186	1.25956	*	0.489001	0.961766	1.9668	ns	0.595083	0.971316	1.63224
JX029	Solyc08g075160.2.1	Bifunctional purine biosynthesis protein purH	primary metabolic process	***	*	*	1.13668	1.85942	**	0.431072	0.652182	1.51293	ns	0.347452	0.445452	1.28205
JX030	Solyc03g078400.2.1	Actin	cytoskeleton organization and biogenesis	***	**	**	0.604084	1.12632	*	2.36021	3.25486	1.37905	**	2.8898	4.37406	1.51362
JX031	Solyc08g076970.2.1	Acetylornithine deacetylase or succinyl-diaminopimelate desuccinylase	macromolecule metabolic process	ns	**	ns	0.686431	1.24495	*	0.309598	0.553262	1.78704	ns	0.301642	0.521504	1.72888
JX032	Solyc01g094200.2.1	NAD-dependent malic enzyme 2	primary metabolic process	***	*	***	0.826069	1.78655	**	0.778188	1.11596	1.43405	**	0.624646	0.968118	1.54987
JX033	Solyc04g011510.2.1	Triosephosphate isomerase	primary metabolic process	***	*	*	0.81712	1.49497	**	1.08382	1.41245	1.30322	ns	0.929943	1.42583	1.53324
JX034	Solyc05g054760.2.1	Dehydroascorbate reductase	vitamin synthesis	***	***	ns	1.19008	1.85852	***	4.42169	10.0215	2.26644	***	2.52814	7.16359	2.83354
JX035	Solyc02g078540.2.1	Unknown Protein	Unknown	**	***	***	0.538584	1.65327	ns	0.593356	0.871821	1.46931	***	0.413296	1.43247	3.46598
JX036	Solyc07g049530.2.1	1-aminocyclopropane-1-carboxylate oxidase	developmental maturation	***	**	**	0.0644684	0.243287	ns	0.41747	0.760565	1.82185	**	2.13959	9.06129	4.23506
JX037	Solyc07g053310.2.1	Adaptin ear-binding coat-associated protein 1	establishment of localization	***	***	***	0.199664	1.0783	*	0.15419	0.681892	4.42242	***	0.413345	1.63567	3.95716
JX038	Solyc02g036350.2.1	1-aminocyclopropane-1-carboxylate oxidase	developmental maturation	***	*	ns	0.135224	0.864982	***	0.310545	1.18411	3.81299	ns	0.509243	2.37197	4.65784
JX039	Solyc07g049530.2.1	1-aminocyclopropane-1-carboxylate oxidase	developmental maturation	***	***	***	0.219353	0.679989	ns	0.284395	0.511317	1.79791	***	0.55932	1.84053	3.29065
JX040	Solyc09g089580.2.1	1-aminocyclopropane-1-carboxylate oxidase-like protein	developmental maturation	***	***	***	0.186159	0.763409	***	0.345612	1.32256	3.8267	***	0.553886	2.19796	3.96826
JX041	Solyc09g013080.2.1	Acetyl-coenzyme A carboxylase carboxyl transferase subunit alpha	primary metabolic process	ns	***	ns	0.693517	2.2705	ns	0.362966	1.14006	3.14095	**	0.296424	1.64388	5.5457
JX042	Solyc04g073990.2.1	Annexin	establishment of localization	**	***	ns	0.793482	1.60371	***	0.533695	1.97131	3.6937	***	0.356672	1.89271	5.30657
JX043	Solyc11g013110.1.1	Anthocyanidin synthase	secondary metabolic process	***	***	***	0.250402	0.816164	*	0.164046	0.27271	1.6624	***	0.315447	0.887063	2.81208
JX044	Solyc02g079500.2.1	Peroxidase	cell wall organisation or biogenesis	***	**	**	0.265973	0.559875	ns	0.818096	1.45444	1.77783	**	2.06049	4.02757	1.95467
JX045	Solyc03g083910.2.1	Acid beta-fructofuranosidase	primary metabolic process	***	*	ns	0.300251	0.982771	ns	0.286584	0.397292	1.3863	ns	0.33286	1.25322	3.765
JX046	Solyc10g080210.1.1	Polygalacturonase A	macromolecule metabolic process	***	***	***	0.257007	0.681748	**	0.593634	1.02565	1.72775	***	0.939928	2.54028	2.70263
JX047	Solyc03g097270.2.1	Cysteine proteinase inhibitor	regulation of biological process	ns	***	ns	0.675859	1.50624	***	0.310506	0.933132	3.00519	**	0.239258	0.784331	3.27818
JX048	Solyc04g082200.2.1	Dehydrin	response to stress	***	***	*	0.393526	0.929663	**	3.8695	11.0132	2.84616	*	8.77224	14.5926	1.6635
JX049	Solyc06g076570.1.1	class I heat shock protein	response to stress	***	***	***	0.310506	0.579025	***	5.20062	9.8255	1.88929	**	11.8453	19.0912	1.61172
JX050	Solyc02g081160.2.1	Diphosphate-fructose-6-phosphate 1-phosphotransferase	primary metabolic process	*	**	*	0.613362	2.13104	ns	0.173212	0.304742	1.75936	***	0.0838352	0.282397	3.36848
JX051	Solyc03g083910.2.1	Acid beta-fructofuranosidase	primary metabolic process	***	***	***	0.415592	1.32174	ns	0.209081	0.386997	1.85094	***	0.236157	0.706533	2.9918
JX052	Solyc04g011440.2.1	heat shock protein	response to stress	***	*	*	0.332576	0.539346	**	0.791688	1.17748	1.4873	ns	1.91936	2.67371	1.39302
JX053	Solyc01g090700.2.1	Enoyl-CoA-hydratase	primary metabolic process	***	*	ns	0.379066	1.09858	**	1.89786	2.86049	1.50722	ns	1.81151	5.90895	3.2619
JX054	Solyc05g056310.2.1	T-complex protein 1 subunit gamma	macromolecule metabolic process	***	ns	*	0.447718	1.02631	*	0.155411	0.299302	1.92588	ns	0.28118	0.487289	1.73302
JX055	Solyc02g079930.2.1	Phosphosulfolactate synthase	response to stress	***	***	***	0.473539	0.853659	*	0.78798	1.10467	1.4019	***	1.05202	2.17676	2.06912
JX056	Solyc01g099190.2.1	Lipoxygenase	primary metabolic process	***	ns	***	0.357782	1.70446	***	0.309421	0.726252	2.34713	***	0.349605	0.8799	2.51684
JX057	Solyc12g010040.1.1	Leucyl aminopeptidase	macromolecule metabolic process	***	ns	**	1.1367	2.43744	ns	1.34731	2.03401	1.50968	*	0.746909	1.2393	1.65924
JX058	Solyc01g005560.2.1	Isocitrate dehydrogenase	primary metabolic process	***	*	***	0.375483	1.50644	ns	0.213376	0.394026	1.84663	***	0.26156	0.56827	2.17262
JX059	Solyc06g083790.2.1	Succinyl-CoA ligase	primary metabolic process	ns	***	ns	0.742092	1.33093	ns	1.89512	3.81426	2.01267	**	1.66441	4.10905	2.46877
JX060	Solyc02g078360.2.1	Thioredoxin family protein	oxidation-reduction process	***	**	ns	0.829554	1.63301	ns	0.605046	1.12661	1.86203	ns	0.489929	0.984511	2.0095
JX061	Solyc05g013990.2.1	T-complex protein 1 subunit epsilon	macromolecule metabolic process	ns	***	ns	0.689354	1.45368	***	0.125241	0.286782	2.28984	ns	0.16372	0.248717	1.51916
JX062	Solyc10g005650.2.1	Peroxisomal targeting signal 1 receptor	establishment of localization	***	*	**	0.49429	1.25281	**	0.0678566	0.132971	1.95959	ns	0.0863521	0.154474	1.78888
JX063	Solyc02g091840.2.1	Receptor like kinase. RLK	regulation of biological process	ns	***	*	0.759121	1.51216	*	0.483487	0.968474	2.0031	***	0.460099	1.0261	2.23018
JX064	Solyc03g025950.2.1	Membrane-associated progesterone receptor component 1	regulation of biological process	***	***	**	0.561853	1.38353	*	1.55803	3.19251	2.04907	***	1.73447	3.35814	1.93612
JX065	Solyc01g111760.2.1	V-type ATP synthase beta chain	establishment of localization	ns	ns	**	0.738515	1.99601	ns	0.660025	1.41443	2.14299	*	0.708626	1.07689	1.51969
JX066	Solyc12g042060.1.1	ATP-dependent clp protease ATP-binding subunit	establishment of localization	ns	**	*	0.667112	1.44536	ns	0.113182	0.198883	1.7572	*	0.10202	0.214755	2.10502
JX067	Solyc07g049450.2.1	Thioredoxin/protein disulfide isomerase	macromolecule metabolic process	ns	*	ns	0.633691	1.26216	ns	0.536706	1.05504	1.96577	*	0.501702	0.975997	1.94537
JX068	Solyc02g081160.2.1	Diphosphate-fructose-6-phosphate 1-phosphotransferase	primary metabolic process	**	**	ns	0.779513	1.72865	ns	0.18426	0.253325	1.37483	**	0.127775	0.266175	2.08316
JX069	Solyc01g111760.2.1	V-type ATP synthase beta chain	establishment of localization	**	**	***	0.546436	1.36701	***	0.447446	0.868843	1.94178	*	0.495502	0.931167	1.87924
JX070	Solyc02g083590.2.1	Dehydroquinate synthase	primary metabolic process	***	***	***	0.574894	1.07188	ns	0.461895	0.626801	1.35702	***	0.544199	0.928433	1.70605
JX071	Solyc05g008450.2.1	Oxidoreductase FAD/NAD	oxidation-reduction process	*	*	ns	0.705044	1.05246	ns	1.12325	1.7463	1.55468	ns	1.333	2.21206	1.65946
JX072	Solyc11g066100.1.1	heat shock protein	response to stress	***	*	ns	0.643423	1.00447	ns	0.564575	0.878885	1.55672	ns	0.783445	1.0864	1.3867
JX073	Solyc09g090140.2.1	Malate dehydrogenase	primary metabolic process	***	***	***	0.956747	1.58062	**	3.75778	4.69031	1.24816	**	2.51388	4.1654	1.65696
JX074	Solyc08g082820.2.1	Heat shock protein	response to stress	ns	***	ns	0.746173	1.25503	***	0.752271	1.21283	1.61223	*	0.835053	1.40322	1.6804
JX075	Solyc04g076820.1.1	Octicosapeptide/Phox/Bem1p domain-containing protein	Unknown	***	***	ns	0.731272	1.19391	*	0.261808	0.414834	1.5845	***	0.28714	0.487	1.69603
JX076	Solyc12g044600.2.1	NADP-dependent malic enzyme. chloroplastic	primary metabolic process	ns	*	ns	0.757131	1.62902	ns	0.260079	0.483486	1.859	ns	0.275616	0.466264	1.69171
JX077	Solyc08g079170.2.1	Stress-induced protein sti1-like protein	response to stress	**	**	ns	0.790688	1.16876	ns	0.336536	0.487356	1.44815	**	0.360639	0.529401	1.46795
JX078	Solyc12g008630.1.1	Mitochondrial processing peptidase alpha subunit	macromolecule metabolic process	***	ns	ns	1.00457	1.46221	ns	1.49055	2.04602	1.37267	ns	1.32695	1.65671	1.24851
JX079	Solyc08g079170.2.1	Stress-induced protein sti1-like protein	response to stress	***	ns	ns	0.742785	1.01496	ns	2.0862	2.90622	1.39307	ns	2.57217	3.12188	1.21372
JX080	Solyc06g009020.2.1	Glutathione S-transferase	response to stress	*	*	ns	0.864055	1.18883	ns	6.01426	7.50274	1.24749	ns	5.48079	7.35495	1.34195
JX081	Solyc10g081240.1.1	Protein grpE	primary metabolic process	***	ns	ns	0.229432	0.845127	ns	0.135265	0.248318	1.83579	ns	0.240971	0.589564	2.44662
JX082	Solyc09g082720.2.1	Aldo/keto reductase family protein	oxidation-reduction process	***	***	***	0.472075	1.02636	**	0.155684	0.308542	1.98184	***	0.238858	0.550718	2.30563
JX083	Solyc06g076560.1.1	class I heat shock protein	response to stress	***	***	***	0.183389	0.388797	ns	6.48253	9.81093	1.51344	***	23.214	38.6098	1.66321
JX084	Solyc10g078930.1.1	Activator of heat shock protein ATPase homolog 1	response to stress	***	***	***	0.697243	2.54538	***	0.702719	1.77807	2.53027	***	0.406516	1.25809	3.0948
JX085	Solyc09g015000.2.1	class I heat shock protein	response to stress	***	***	***	0.135801	0.90644	***	0.17871	0.59443	3.32622	***	0.254968	4.37721	17.1677
JX086	Solyc03g113930.1.1	class IV heat shock protein	response to stress	***	***	***	0.0715362	0.294952	ns	0.284324	0.57593	2.02561	***	0.982002	5.48173	5.5822
JX087	Solyc03g083910.2.1	Acid beta-fructofuranosidase	primary metabolic process	***	**	**	0.112842	1.53553	*	0.231219	0.812615	3.51448	**	0.268394	3.68945	13.7464
JX088	Solyc03g111720.2.1	Peptide methionine sulfoxide reductase msrA	oxidation-reduction process	***	***	***	0.0931849	0.176642	ns	0.8827	1.41182	1.59943	***	5.67927	10.9192	1.92264
JX089	Solyc01g111040.2.1	EF-Hand containing protein-like	Unknown	***	***	***	0.189564	0.744562	ns	0.405788	0.832212	2.05085	***	1.03258	3.80206	3.68209
JX090	Solyc04g082200.2.1	Dehydrin	response to stress	***	**	**	0.191719	0.8852	**	0.481664	1.38796	2.8816	*	1.03825	3.65773	3.52296
JX091	Solyc05g050120.2.1	Malic enzyme	primary metabolic process	***	***	***	0.349964	2.01045	ns	0.125523	0.287828	2.29302	***	0.103789	0.703725	6.78035
JX092	Solyc08g062340.2.1	Class II small heat shock protein Le-HSP17.6	response to stress	***	***	***	0.174377	0.470036	***	1.31604	2.61328	1.98571	***	3.74858	8.28687	2.21067
JX093	Solyc08g078700.2.1	Heat shock protein 22	response to stress	***	**	***	0.256091	0.759477	**	0.868166	1.80148	2.07504	**	2.16742	4.70209	2.16944
JX094	Solyc02g090030.2.1	Oxygen-evolving enhancer protein 1 of photosystem II	regulation of biological process	***	***	ns	1.70869	3.72761	**	3.33272	4.62308	1.38718	ns	1.0137	1.99037	1.96347
JX095	Solyc12g088720.1.1	Polyadenylate-binding protein 2	macromolecule metabolic process	ns	***	ns	0.776372	1.86859	*	0.344137	0.977128	2.83936	ns	0.289443	1.25858	4.3483
JX096	Solyc11g072190.1.1	Elongation factor beta-1	regulation of biological process	ns	***	ns	0.649783	1.42031	***	0.399703	1.44631	3.61845	*	0.336407	1.07234	3.18764
JX097	Solyc11g020040.1.1	Chaperone DnaK	response to stress	***	*	ns	0.24926	0.536248	**	0.428494	0.898783	2.09754	ns	1.41653	1.80873	1.27687
JX098	Solyc10g083650.1.1	Peroxiredoxin ahpC/TSA family	oxidation-reduction process	***	***	*	0.360287	0.997856	***	0.557166	1.18852	2.13316	*	0.752817	1.9648	2.60994
JX099	Solyc02g077710.1.1	E6-2 protein kinase	regulation of biological process	***	***	***	0.430108	0.929058	ns	0.358547	0.569411	1.58811	***	0.538477	1.25239	2.3258
JX100	Solyc10g083650.1.1	Peroxiredoxin ahpC/TSA family	oxidation-reduction process	***	***	**	0.419952	0.810582	***	1.42814	2.32359	1.627	***	2.00105	4.16208	2.07994
JX101	Solyc09g010930.2.1	NAD-dependent epimerase/dehydratase	cell wall organisation or biogenesis	ns	**	***	0.279896	1.67025	***	0.616616	1.92048	3.11454	***	0.964788	2.24434	2.32626
JX102	Solyc06g005940.2.1	Protein disulfide isomerase	macromolecule metabolic process	***	***	***	0.785534	1.94306	***	0.731746	1.11067	1.51783	***	0.46757	1.34725	2.88138
JX103	Solyc08g075210.1.1	Acyltransferase-like protein	regulation of biological process	**	***	*	0.810647	1.89122	*	0.268264	0.445623	1.66114	***	0.209561	0.549713	2.62317
JX104	Solyc01g104950.2.1	Alpha-L-arabinofuranosidase/beta-D-xylosidase	cell wall organisation or biogenesis	***	**	**	0.501067	1.21747	**	0.581933	1.16199	1.99677	*	0.924457	1.52443	1.649
JX105	Solyc02g065400.2.1	Oxygen-evolving enhancer protein 1 of photosystem II	regulation of biological process	***	*	ns	1.30508	1.918	ns	4.68061	6.83756	1.46083	*	3.04645	4.11861	1.35194
JX106	Solyc01g110450.2.1	NADP dependent sorbitol 6-phosphate dehydrogenase	primary metabolic process	***	***	ns	0.587433	1.10179	***	0.846816	1.82317	2.15297	ns	1.26247	2.00123	1.58517
JX107	Solyc06g060290.2.1	Protein disulfide isomerase	macromolecule metabolic process	***	*	***	1.03211	1.79733	***	1.09124	1.56334	1.43263	ns	0.869811	1.06713	1.22686
JX108	Solyc05g055160.2.1	DNAJ chaperone	regulation of biological process	***	**	***	0.977186	2.21182	***	1.89514	3.77834	1.9937	ns	1.70825	2.37261	1.38891
JX109	Solyc09g011030.2.1	Hsp70 nucleotide exchange factor fes1	regulation of biological process	***	ns	ns	0.494056	0.874136	ns	0.765842	0.935411	1.22142	ns	0.933559	1.58178	1.69435
JX110	Solyc04g045340.2.1	Phosphoglucomutase	primary metabolic process	***	***	ns	0.933703	1.47808	ns	0.484319	0.659504	1.36172	**	0.327667	0.62233	1.89927
JX111	Solyc12g055830.1.1	Inorganic pyrophosphatase	primary metabolic process	ns	***	**	0.665924	1.19561	**	0.858496	1.52346	1.77456	***	0.845651	1.7012	2.01171
JX112	Solyc06g009020.2.1	Glutathione S-transferase	response to stress	***	***	*	0.899447	1.44369	**	1.14209	1.74735	1.52995	***	0.945224	1.88603	1.99532
JX113	Solyc07g066600.2.1	Phosphoglycerate kinase	primary metabolic process	***	***	**	0.849083	1.46824	***	1.59995	2.78244	1.73908	**	1.40787	2.10039	1.49189
JX114	Solyc02g081700.1.1	Proteasome subunit alpha type	macromolecule metabolic process	*	*	*	0.755501	1.52961	*	1.31364	2.51339	1.91329	ns	1.37553	1.74278	1.26699
JX115	Solyc09g009020.2.1	Enolase	primary metabolic process	***	**	*	1.09346	1.52125	ns	10.8305	13.5882	1.25463	**	7.17172	9.93887	1.38584
JX116	Solyc02g086880.2.1	Formate dehydrogenase	oxidation-reduction process	ns	***	ns	0.718152	1.24019	**	0.861416	1.63738	1.9008	**	0.945559	1.71058	1.80906
JX117	Solyc07g064800.2.1	Dihydrolipoyllysine-residue succinyltransferase component of 2-oxoglutarate dehydrogenase complex	macromolecule metabolic process	***	ns	ns	1.04697	1.65138	ns	1.26243	1.58264	1.25364	ns	0.885816	1.25092	1.41217
JX118	Solyc06g005150.2.1	Ascorbate peroxidase	oxidation-reduction process	***	**	*	1.05855	1.66634	ns	3.19342	4.02842	1.26148	**	2.28129	3.48633	1.52823
JX119	Solyc06g083190.2.1	Peptidyl-prolyl cis-trans isomerase	macromolecule metabolic process	***	ns	ns	0.59224	0.961514	ns	1.14204	1.47533	1.29184	*	1.29761	2.01342	1.55164
JX120	Solyc06g005940.2.1	Protein disulfide isomerase	macromolecule metabolic process	***	***	***	0.895887	1.44679	***	0.948236	1.66325	1.75405	ns	1.03493	1.34903	1.3035
JX121	Solyc10g005100.2.1	Salt stress root protein RS1	response to stress	***	ns	ns	0.700016	1.07679	ns	2.40358	3.30111	1.37341	ns	2.91414	4.17109	1.43133
JX122	Solyc12g005080.1.1	Dihydrolipoyllysine-residue succinyltransferase component of 2-oxoglutarate dehydrogenase complex	macromolecule metabolic process	***	*	**	0.897628	1.60032	ns	1.95578	2.37047	1.21203	**	1.38598	2.25911	1.62998
JX123	Solyc04g011510.2.1	Triosephosphate isomerase	primary metabolic process	***	ns	ns	1.25096	1.64208	ns	8.86832	10.272	1.15828	ns	6.04751	7.21888	1.1937
JX124	Solyc05g014470.2.1	Glyceraldehyde 3-phosphate dehydrogenase	primary metabolic process	***	ns	ns	1.25973	1.45132	ns	7.82769	9.38232	1.19861	ns	5.57655	7.19045	1.28941
JX125	Solyc09g098150.2.1	Metacaspase 7	macromolecule metabolic process	***	**	**	0.871551	1.58139	*	1.29747	1.73623	1.33816	**	1.03787	1.67584	1.61468
JX126	Solyc01g104170.2.1	Ankyrin repeat domain-containing protein 2	regulation of biological process	*	ns	ns	0.940561	1.46163	ns	2.44112	4.04265	1.65607	ns	2.59538	3.16421	1.21917
JX127	Solyc10g084050.1.1	26S protease regulatory subunit 6B homolog	macromolecule metabolic process	***	*	*	0.848281	1.39557	ns	1.00132	1.24595	1.24431	***	0.852537	1.28748	1.51017
JX128	Solyc01g111120.2.1	Triosephosphate isomerase	primary metabolic process	***	*	ns	0.93931	1.2856	ns	2.65645	3.00164	1.12995	*	2.0803	3.03397	1.45843
JX129	Solyc01g099760.2.1	26S protease regulatory subunit 6A homolog	macromolecule metabolic process	***	ns	ns	1.02648	1.27724	ns	1.55657	1.8064	1.1605	ns	1.29339	1.63723	1.26584
JX130	Solyc05g005700.2.1	Aldehyde dehydrogenase 1	primary metabolic process	**	ns	ns	0.779007	1.0716	ns	1.66596	2.08942	1.25419	ns	1.9352	2.4706	1.27666
JX131	Solyc04g045340.2.1	Phosphoglucomutase	primary metabolic process	ns	ns	ns	0.747933	1.27673	ns	1.1483	1.67649	1.45998	ns	1.19762	1.5353	1.28196
JX132	Solyc02g091100.2.1	Oxalyl-CoA decarboxylase	primary metabolic process	***	***	***	0.306037	0.870175	*	0.0628265	0.143487	2.28387	***	0.0811061	0.403201	4.97128
JX133	Solyc03g115650.2.1	Eukaryotic translation initiation factor 5A	translation	***	***	***	0.632236	1.27569	***	0.392817	1.63456	4.16111	***	0.421157	2.32938	5.53092
JX134	Solyc01g102960.2.1	class IV heat shock protein	response to stress	***	***	**	0.20629	0.522924	ns	1.17447	1.76623	1.50386	**	2.34264	6.96346	2.97249
JX135	Solyc01g057000.2.1	Universal stress protein family protein	response to stress	***	***	*	0.235056	0.384244	ns	0.769491	1.20595	1.5672	**	2.00261	3.84904	1.92201
JX136	Solyc02g081170.2.1	Plastid-lipid-associated protein. chloroplastic	response to stress	***	**	ns	0.313416	0.491063	ns	0.185748	0.319583	1.72052	*	0.441792	0.812721	1.8396
JX137	Solyc06g005940.2.1	Protein disulfide isomerase	macromolecule metabolic process	ns	*	ns	0.504018	2.72388	***	0.183545	0.403271	2.19712	ns	0.0989886	0.380217	3.84102
JX138	Solyc02g092670.1.1	Subtilisin-like protease	macromolecule metabolic process	***	***	***	0.413178	0.91836	*	0.798086	1.23744	1.55051	***	1.0533	2.69858	2.56202
JX139	Solyc05g056230.2.1	Calreticulin 2 calcium-binding protein	macromolecule metabolic process	**	***	ns	1.00318	1.49815	***	0.423402	0.867216	2.04821	*	0.289903	0.70058	2.4166
JX140	Solyc03g082920.2.1	Heat shock protein	response to stress	***	***	ns	0.450097	1.20268	***	0.160244	0.477361	2.97896	ns	0.226889	0.471505	2.07813
JX141	Solyc03g082920.2.1	Heat shock protein	response to stress	***	***	ns	0.543313	1.06756	*	0.456642	0.997479	2.18438	*	0.708141	1.32095	1.86538
JX142	Solyc09g098150.2.1	Metacaspase 7	macromolecule metabolic process	***	***	***	0.883416	1.63691	**	0.941701	1.25648	1.33427	**	0.700834	1.09824	1.56705
JX143	Solyc04g040180.2.1	S-adenosylmethionine-dependent methyltransferase	hormone metabolic process	***	ns	***	0.220868	1.37595	ns	0.451896	1.05478	2.33412	***	0.766585	2.45724	3.20544
JX144	Solyc01g108540.2.1	Acetyl esterase	primary metabolic process	***	ns	ns	0.217343	0.516789	**	0.955874	1.4248	1.49057	ns	2.75703	4.89704	1.77621
JX145	Solyc02g031950.2.1	Pathogenesis-related protein-like protein	response to stress	***	***	**	0.361377	1.19942	***	0.673794	2.83104	4.20164	***	1.28372	2.74447	2.13791
JX146	no identification			***	***	***	0.939339	2.26363	***	4.19075	21.1061	5.03635	**	2.19671	11.3192	5.1528
JX147	Solyc10g081030.1.1	Nascent polypeptide-associated complex alpha subunit-like protein	establishment of localization	***	***	ns	0.139032	1.63812	ns	0.500107	3.2247	6.44802	***	0.835292	4.18202	5.00666
JX148	Solyc00g187050.2.1	Leucyl aminopeptidase	macromolecule metabolic process	***	***	***	1.19496	3.16866	***	0.264973	0.932553	3.51943	ns	0.1609	0.314104	1.95216
JX149	Solyc08g082820.2.1	Heat shock protein	response to stress	ns	***	**	0.574505	1.66629	***	0.202227	0.789312	3.9031	**	0.264371	0.555311	2.1005
JX150	Solyc06g005160.2.1	Ascorbate peroxidase	oxidation-reduction process	***	***	**	0.309769	1.62087	**	0.30564	1.17151	3.83297	***	0.301475	1.1487	3.81026
JX151	Solyc10g085550.1.1	Enolase	primary metabolic process	***	*	**	1.16056	2.71135	*	1.29616	1.97743	1.5256	*	0.565574	1.38783	2.45384
JX152	Solyc06g075010.2.1	chaperonin	macromolecule metabolic process	***	***	**	1.61157	2.90549	***	0.573753	0.869734	1.51587	***	0.249838	0.462977	1.85311
JX153	Solyc03g121640.2.1	chaperonin	macromolecule metabolic process	**	***	ns	0.722837	1.08438	***	0.157829	0.503183	3.18816	***	0.218346	0.547871	2.50919
JX154	Solyc03g115990.1.1	Malate dehydrogenase	primary metabolic process	*	***	***	0.698352	1.95764	**	1.41239	2.35978	1.67077	***	0.8234	2.83011	3.4371
JX155	Solyc03g114500.2.1	Enolase	primary metabolic process	***	**	ns	1.37121	2.67056	ns	0.648175	0.874088	1.34854	ns	0.255641	0.514536	2.01273
JX156	Solyc01g097340.2.1	NAD-dependent epimerase/dehydratase family protein-like protein	cell wall organisation or biogenesis	***	**	ns	1.53739	2.53043	ns	1.09347	1.54987	1.41739	**	0.46841	0.910727	1.94429
JX157	Solyc08g082430.2.1	Nucleoside diphosphate kinase	primary metabolic process	***	***	ns	1.37375	2.5026	***	1.18577	1.79958	1.51765	*	0.583791	1.17903	2.0196
JX158	Solyc12g098420.1.1	Ubiquitin carboxyl-terminal hydrolase	macromolecule metabolic process	***	***	*	0.913725	1.55506	***	0.33781	1.03051	3.05057	***	0.369706	0.784638	2.12233
JX159	Solyc12g096190.1.1	Tryptophan synthase beta chain	primary metabolic process	***	ns	ns	1.06768	2.16967	ns	0.467814	0.862541	1.84377	ns	0.295049	0.522267	1.7701
JX160	Solyc12g010040.1.1	Leucyl aminopeptidase	macromolecule metabolic process	***	***	*	1.01926	2.37457	*	0.492729	0.940637	1.90903	**	0.322456	0.684714	2.12343
JX161	Solyc03g114500.2.1	Enolase	primary metabolic process	***	***	***	0.986391	2.29041	*	1.38878	2.05918	1.48273	***	0.707901	1.4649	2.06935
JX162	Solyc07g043420.2.1	2-oxoglutarate-dependent dioxygenase	oxidation-reduction process	**	***	**	0.684321	1.62142	***	0.586368	1.68517	2.87391	ns	0.599435	1.11682	1.86312
JX163	Solyc04g082630.2.1	Glyceraldehyde-3-phosphate dehydrogenase B	primary metabolic process	***	ns	ns	1.24404	2.19424	ns	0.57578	0.764406	1.3276	***	0.268122	0.529305	1.97412
JX164	Solyc01g106430.2.1	Inorganic pyrophosphatase family protein	primary metabolic process	***	*	*	1.4529	2.36782	ns	2.36852	3.16044	1.33435	***	1.1186	1.69016	1.51096
JX165	Solyc10g078930.1.1	Activator of heat shock protein ATPase homolog 1	response to stress	*	***	**	0.730258	1.44091	***	0.539563	1.44663	2.68111	***	0.533702	1.49903	2.80874
JX166	Solyc10g086580.1.1	Ribulose-1 5-bisphosphate carboxylase/oxygenase activase 1	cellular metabolic process	***	*	**	1.39	2.79681	*	2.68865	3.80182	1.41403	*	1.35935	2.01575	1.48288
JX167	Solyc11g072450.1.1	Mitochondrial F0 ATP synthase D chain	establishment of localization	***	ns	ns	1.255	2.45762	ns	3.17329	4.11406	1.29646	*	1.49472	2.60437	1.74239
JX168	Solyc01g104950.2.1	Alpha-L-arabinofuranosidase/beta-D-xylosidase	cell wall organisation or biogenesis	***	***	ns	0.992809	1.47636	**	1.016	1.62086	1.59533	**	0.706393	1.30262	1.84404
JX169	Solyc05g014470.2.1	Glyceraldehyde 3-phosphate dehydrogenase	primary metabolic process	***	**	*	1.25713	2.16209	ns	4.45361	5.51746	1.23887	***	2.08786	3.8141	1.8268
JX170	Solyc04g005340.2.1	Alpha-1 4-glucan protein synthase	cell wall organisation or biogenesis	***	***	***	0.380895	1.01543	ns	4.05603	4.94103	1.21819	***	4.16522	10.6487	2.55658
JX171	Solyc05g050120.2.1	Malic enzyme	primary metabolic process	ns	***	***	0.534441	1.6164	**	0.246212	0.642421	2.60922	**	0.361436	0.622915	1.72345
JX172	Solyc06g060290.2.1	Protein disulfide isomerase	macromolecule metabolic process	***	***	*	1.02068	1.75185	**	0.498363	0.82982	1.66509	ns	0.32426	0.563643	1.73825
JX173	Solyc09g082990.2.1	GDP-D-mannose-3â??.5â??-epimerase 2	vitamin synthesis	***	ns	*	1.01053	2.00869	**	0.40727	0.646971	1.58856	ns	0.322087	0.503741	1.56399
JX174	Solyc12g006870.1.1	Acyl-protein thioesterase 2	macromolecule metabolic process	***	*	***	0.917801	1.6849	***	0.578332	0.854807	1.47806	ns	0.484088	0.640525	1.32316
JX175	Solyc09g064370.2.1	Alcohol dehydrogenase	cellular metabolic process	ns	***	*	0.803934	1.58125	**	2.51038	4.00618	1.59584	*	1.60102	3.31087	2.06798
JX176	Solyc07g041490.1.1	Stress responsive alpha-beta barrel domain protein	response to stress	***	***	ns	1.32915	1.96926	ns	0.234035	0.366709	1.56689	***	0.151361	0.269629	1.78137
JX177	Solyc09g090140.2.1	Malate dehydrogenase	primary metabolic process	***	***	**	1.22172	1.98699	**	3.2097	4.34024	1.35223	***	1.8439	3.08286	1.67192
JX178	Solyc12g009400.1.1	Pyruvate dehydrogenase E1 component alpha subunit	primary metabolic process	*	***	*	0.859588	1.58975	*	0.590262	0.815326	1.38129	**	0.398941	0.916253	2.29671
JX179	Solyc08g014340.2.1	Cysteine synthase	primary metabolic process	***	***	**	0.931282	1.78863	***	1.0423	1.7282	1.65807	ns	0.772714	1.11921	1.44841
JX180	Solyc03g120090.1.1	Pyridoxal biosynthesis lyase pdxS	vitamin synthesis	ns	**	*	0.675916	1.44456	ns	0.429214	0.567973	1.32329	***	0.330059	0.716296	2.1702
JX181	Solyc11g069790.1.1	chaperonin	macromolecule metabolic process	***	*	ns	0.994693	2.05669	*	0.382482	0.588366	1.53828	ns	0.2738	0.519447	1.89718
JX182	Solyc04g079200.2.1	26S proteasome regulatory subunit	macromolecule metabolic process	***	ns	ns	0.606419	1.09644	*	0.549826	0.931886	1.69487	ns	0.802115	1.17471	1.46452
JX183	Solyc03g113800.2.1	Betaine aldehyde dehydrogenase	primary metabolic process	ns	ns	**	0.589264	1.86624	ns	0.211923	0.407179	1.92135	*	0.193193	0.391686	2.02744
JX184	Solyc09g005740.1.1	Chloroplast lumen common family protein	Unknown	ns	***	*	0.691944	1.52785	ns	0.260209	0.414652	1.59354	**	0.259565	0.531185	2.04644
JX185	Solyc07g061790.2.1	Heme-binding protein 2	Unknown	***	***	**	0.819238	1.59867	**	3.00565	3.87993	1.29088	***	1.94419	3.909	2.0106
JX186	Solyc02g078120.1.1	Eukaryotic translation initiation factor 3 subunit 7	translation	***	*	ns	0.901466	1.74762	ns	0.231941	0.336481	1.45072	*	0.172069	0.326476	1.89735
JX187	Solyc11g011470.1.1	NADH-ubiquinone oxidoreductase subunit	oxidation-reduction process	***	**	*	0.950308	1.60202	**	0.917216	1.30984	1.42806	ns	0.683499	0.965177	1.41211
JX188	Solyc05g008460.2.1	ATP synthase subunit beta	regulation of biological process	***	***	ns	1.15886	1.74931	*	3.60433	4.61986	1.28175	**	2.42712	3.41311	1.40624
JX189	Solyc03g120280.1.1	RAN binding protein 3	establishment of localization	**	**	*	0.828015	1.64397	*	0.136975	0.235304	1.71786	*	0.130028	0.211752	1.62852
JX190	Solyc04g055170.2.1	Annexin 2	establishment of localization	***	***	**	0.938114	1.39713	***	1.35746	2.34534	1.72775	***	1.33008	2.20925	1.66099
JX191	Solyc12g043020.1.1	Dihydroxy-acid dehydratase	primary metabolic process	***	***	ns	1.011	1.48368	ns	0.540458	0.705506	1.30539	**	0.411525	0.602589	1.46428
JX192	Solyc11g039980.1.1	ATP synthase subunit alpha	establishment of localization	***	ns	ns	0.964351	1.5292	ns	1.49089	1.9497	1.30774	ns	1.14281	1.80593	1.58025
JX193	Solyc01g066480.2.1	Fumarylacetoacetate hydrolase domain-containing protein 1	primary metabolic process	**	*	ns	0.589114	1.11143	ns	0.504133	0.811728	1.61015	*	0.564019	0.855747	1.51723
JX194	Solyc11g066060.1.1	heat shock protein	response to stress	***	**	ns	0.683139	0.869997	*	1.99536	2.84609	1.42636	ns	2.65299	3.36507	1.26841
JX195	Solyc01g010750.2.1	Stress responsive protein	response to stress	***	***	*	0.642913	0.961102	**	4.84055	6.48791	1.34033	***	6.1337	8.12759	1.32507
JX196	Solyc11g069000.1.1	T-complex protein 1 subunit beta	macromolecule metabolic process	***	ns	*	0.901484	1.44893	*	0.686406	1.06562	1.55246	ns	0.638188	0.896246	1.40436
JX197	Solyc06g071790.2.1	Elongation factor Tu	translation	ns	**	ns	0.713981	1.2945	**	0.730105	1.17723	1.61242	ns	0.7288	1.21222	1.66331
JX198	Solyc05g012480.2.1	Mitochondrial processing peptidase beta subunit	macromolecule metabolic process	***	*	ns	0.992311	1.45318	ns	1.0902	1.48276	1.36008	ns	0.920387	1.19306	1.29626
JX199	Solyc03g031720.2.1	RNA Binding Protein 45	regulation of biological process	***	ns	ns	1.02975	1.45609	ns	0.771668	1.0093	1.30795	ns	0.643034	0.860347	1.33795
JX200	Solyc09g010630.2.1	heat shock protein	response to stress	ns	ns	*	0.700678	1.14703	*	2.00677	2.68722	1.33908	ns	2.03914	3.14602	1.54282
JX201	Solyc01g028810.2.1	chaperonin	macromolecule metabolic process	***	ns	**	0.940757	1.49586	*	2.69727	3.56285	1.32091	*	2.32232	3.31001	1.4253
JX202	Solyc12g010040.1.1	Leucyl aminopeptidase	macromolecule metabolic process	ns	*	ns	0.791298	1.17098	**	2.14563	3.27579	1.52673	ns	2.57735	3.11217	1.20751
JX203	Solyc03g083390.2.1	Nuclear movement protein nudc	regulation of biological process	*	ns	**	0.729921	1.23204	**	1.18039	1.73528	1.4701	ns	1.30848	1.74926	1.33687
JX204	Solyc06g009020.2.1	Glutathione S-transferase	response to stress	**	**	*	0.782869	1.10835	ns	4.15449	5.20228	1.25221	**	4.19938	6.10888	1.45471
JX205	Solyc09g009020.2.1	Enolase	primary metabolic process	ns	*	*	0.793806	1.22013	*	1.65848	2.32546	1.40216	*	1.65115	2.10735	1.27629
JX206	Solyc05g017760.2.1	Acetyl-CoA C-acetyltransferase	primary metabolic process	ns	ns	ns	0.717868	1.31706	*	1.44123	2.31804	1.60837	ns	1.38593	2.35491	1.69915
JX207	Solyc07g008720.2.1	Nascent polypeptide-associated complex subunit beta	establishment of localization	*	ns	ns	0.793696	1.29282	ns	4.9217	5.75689	1.16969	*	4.06046	6.74356	1.66079
JX208	Solyc01g106210.2.1	Chaperone DnaK	response to stress	ns	*	ns	0.82113	1.20165	ns	1.35151	1.62709	1.20391	ns	1.30106	1.74731	1.343
JX209	Solyc02g081140.2.1	UBX domain-containing protein	regulation of biological process	***	ns	ns	0.254601	0.609031	**	0.178869	0.415544	2.32318	ns	0.550659	0.854247	1.55132
JX210	Solyc03g082420.2.1	Heat shock protein	response to stress	***	***	***	0.0573651	0.594559	ns	0.790852	2.33356	2.95069	***	2.49947	15.5652	6.2274
JX211	Solyc09g072560.2.1	Legumin 11S-globulin	macromolecule metabolic process	***	**	**	0.19547	2.1034	*	0.202541	0.485365	2.39638	**	0.208042	1.73297	8.32988
JX212	Solyc09g082860.2.1	Sulfate adenylyltransferase	primary metabolic process	***	***	**	0.39555	0.820558	***	0.240367	0.534806	2.22495	***	0.409105	0.983879	2.40496
JX213	Solyc02g062460.2.1	2-oxoglutarate-dependent dioxygenase	oxidation-reduction process	**	***	**	0.695467	1.75329	ns	0.297212	0.429242	1.44423	***	0.205772	0.611116	2.96988
JX214	Solyc09g009020.2.1	Enolase	primary metabolic process	***	***	ns	1.15071	1.86586	ns	3.56168	4.71343	1.32337	***	2.23533	3.82799	1.7125
JX215	Solyc01g010750.2.1	Stress responsive protein	response to stress	ns	***	ns	0.843478	1.31472	**	0.962128	1.46037	1.51785	*	0.833954	1.40212	1.68129
JX216	Solyc06g073280.2.1	LL-diaminopimelate aminotransferase	primary metabolic process	***	**	ns	0.877799	2.29629	ns	0.82438	1.80982	2.19537	ns	0.477413	1.28274	2.68686
JX217	Solyc02g082920.2.1	Endochitinase	macromolecule metabolic process	***	***	***	0.244686	1.67477	***	0.470691	1.0403	2.21015	***	0.452678	2.21567	4.89458
JX218	Solyc06g073190.2.1	Fructokinase-like	primary metabolic process	ns	***	***	0.4657	1.9734	*	3.45769	5.84222	1.68963	***	2.14689	9.13757	4.2562
JX219	Solyc02g082800.2.1	Ubiquilin-1	macromolecule metabolic process	ns	ns	ns	0.472166	1.72544	*	0.761564	1.12169	1.47288	ns	0.47865	1.64685	3.44062
JX220	Solyc03g121720.2.1	2-hydroxy-3-oxopropionate reductase	primary metabolic process	***	*	ns	1.28144	2.66488	*	0.276711	0.495666	1.79128	ns	0.164887	0.298486	1.81025
JX221	Solyc06g050550.2.1	Sorting nexin 1	establishment of localization	***	***	**	0.757606	1.74659	***	0.102574	0.275223	2.68315	***	0.0587284	0.280065	4.76882
JX222	Solyc07g043420.2.1	2-oxoglutarate-dependent dioxygenase	oxidation-reduction process	***	***	***	0.97656	8.26743	***	0.335702	1.53986	4.587	ns	0.180212	0.416189	2.30945
JX223	Solyc01g106320.2.1	Octicosapeptide/Phox/Bem1p domain-containing protein	Unknown	***	***	*	1.4533	3.03382	**	0.272228	1.09386	4.01819	***	0.187317	0.485945	2.59423
JX224	Solyc09g008280.1.1	S-adenosylmethionine synthase	hormone metabolic process	***	*	*	1.24784	3.92687	***	1.35024	2.41598	1.78931	ns	0.569262	1.57724	2.77067
JX225	Solyc09g011080.2.1	Ribulose-1 5-bisphosphate carboxylase/oxygenase activase 1	cellular metabolic process	***	**	***	1.00565	3.24736	**	0.345707	0.958964	2.77392	ns	0.226099	0.405419	1.7931
JX226	Solyc08g068310.2.1	RNA-binding La domain protein	regulation of biological process	***	***	***	0.586717	1.84352	***	0.0780113	0.29887	3.83112	**	0.114299	0.191953	1.6794
JX227	Solyc01g110450.2.1	NADP dependent sorbitol 6-phosphate dehydrogenase	primary metabolic process	ns	***	*	0.566838	2.32841	***	0.30247	0.871043	2.87977	***	0.296744	0.894678	3.01498
JX228	Solyc05g050120.2.1	Malic enzyme	primary metabolic process	**	**	*	0.49871	1.44443	**	0.447837	1.17626	2.62654	*	0.534828	1.1363	2.1246
JX229	Solyc06g073090.2.1	Ribosomal subunit interface protein	macromolecule metabolic process	***	*	*	0.903634	2.00731	ns	1.59925	2.11481	1.32237	**	0.899917	2.02836	2.25395
JX230	Solyc08g080370.2.1	Acetylornithine aminotransferase	primary metabolic process	***	ns	**	0.83152	2.33078	*	0.145074	0.259657	1.78982	ns	0.111403	0.176885	1.58779
JX231	Solyc08g074410.2.1	Tryptophanyl-tRNA synthetase	macromolecule metabolic process	***	*	ns	1.07268	1.96344	*	0.66329	1.04662	1.57792	ns	0.452935	0.707419	1.56186
JX232	Solyc05g056310.2.1	T-complex protein 1 subunit gamma	macromolecule metabolic process	***	ns	***	0.537232	1.70469	*	0.412952	0.804481	1.94812	*	0.471921	0.953574	2.02062
JX233	Solyc01g006980.2.1	Malonyl CoA-acyl carrier protein transacylase containing protein expressed	primary metabolic process	**	**	ns	0.753139	1.77383	**	0.553049	0.925926	1.67422	ns	0.432576	0.830568	1.92005
JX234	Solyc05g053300.2.1	Dihydrolipoyl dehydrogenase	primary metabolic process	***	**	**	0.515869	1.04469	ns	0.384571	0.524091	1.36279	**	0.412516	0.811954	1.9683
JX235	Solyc08g022210.2.1	Methylthioribose-1-phosphate isomerase	primary metabolic process	*	ns	ns	0.904222	1.51799	ns	1.31538	2.41176	1.8335	ns	1.19841	1.84503	1.53956
JX236	Solyc06g081980.1.1	Pyridoxal biosynthesis lyase pdxS	vitamin synthesis	***	**	ns	1.04989	1.70623	ns	0.736463	1.18202	1.60499	*	0.587541	0.873739	1.48711
JX237	Solyc03g083910.2.1	Acid beta-fructofuranosidase	primary metabolic process	***	***	***	0.3689	0.939688	ns	0.409376	0.850314	2.0771	***	0.435651	1.52781	3.50695
JX238	Solyc02g062500.2.1	2-oxoglutarate-dependent dioxygenase	oxidation-reduction process	***	***	***	0.145651	1.07132	ns	0.415502	0.674646	1.62369	***	0.387841	3.78717	9.76476
JX239	Solyc03g083910.2.1	Acid beta-fructofuranosidase	primary metabolic process	***	***	***	0.167391	1.32694	*	1.53221	2.77242	1.80942	***	1.32291	10.7145	8.09918
JX240	Solyc07g062970.2.1	Serine/threonine phosphatase family protein	macromolecule metabolic process	***	***	***	0.15209	0.60754	ns	0.185701	0.357264	1.92386	**	0.534637	1.47631	2.76133
JX241	Solyc09g009260.2.1	Fructose-bisphosphate aldolase	primary metabolic process	***	*	**	0.399038	1.284	ns	0.531888	1.21611	2.2864	**	0.687504	1.71032	2.48773
JX242	Solyc09g064940.2.1	Phenazine biosynthesis protein PhzF family	secondary metabolic process	***	***	ns	0.623995	0.981407	***	0.413042	0.889214	2.15284	*	0.547326	1.32515	2.42114
JX243	Solyc04g011400.2.1	UDP-glucose 4-epimerase	cell wall organisation or biogenesis	***	*	ns	0.956567	1.54509	*	1.42109	2.13133	1.49978	ns	1.18402	1.66127	1.40308
JX244	Solyc09g089580.2.1	1-aminocyclopropane-1-carboxylate oxidase-like protein	developmental maturation	***	***	*	0.179423	1.10052	**	0.20728	0.981612	4.73569	***	0.346834	1.57651	4.54544
JX245	Solyc09g089580.2.1	1-aminocyclopropane-1-carboxylate oxidase-like protein	developmental maturation	***	***	***	0.169416	0.654506	ns	0.614282	1.38447	2.25381	***	1.17624	3.75968	3.19636
JX246	Solyc12g005860.1.1	3-isopropylmalate dehydratase large subunit	primary metabolic process	***	***	ns	0.524137	2.11507	ns	0.397016	0.946492	2.38401	***	0.342307	1.43297	4.18622
JX247	Solyc04g073990.2.1	Annexin	establishment of localization	***	***	*	0.759136	1.11651	***	1.62869	4.93508	3.0301	***	1.5625	5.72714	3.66537
JX248	Solyc04g005340.2.1	Alpha-1 4-glucan protein synthase	cell wall organisation or biogenesis	***	*	ns	0.259175	0.859435	*	0.218164	0.730973	3.35056	ns	0.563303	1.01362	1.79942
JX249	Solyc11g069790.1.1	chaperonin	macromolecule metabolic process	***	***	***	0.450269	1.10423	***	0.691926	1.37317	1.98456	***	0.849002	3.03771	3.57797
JX250	Solyc05g056490.2.1	3+apos	primary metabolic process	***	ns	ns	0.357698	0.856003	ns	1.06841	1.45908	1.36565	ns	1.69617	3.96408	2.33708
JX251	Solyc04g076200.2.1	Universal stress protein family protein	response to stress	***	*	ns	0.500052	0.835973	ns	1.03482	2.04292	1.97417	ns	1.57999	3.6766	2.32698
JX252	Solyc06g071790.2.1	Elongation factor Tu	translation	***	ns	ns	1.05957	2.38667	ns	0.223202	0.397931	1.78283	ns	0.112134	0.282954	2.52335
JX253	Solyc10g005890.2.1	DNA-damage inducible protein DDI1-like	macromolecule metabolic process	***	ns	ns	0.352866	0.961243	ns	0.927847	1.26279	1.36099	ns	1.1815	3.13137	2.65034
JX254	Solyc01g079680.2.1	Ran GTPase activating protein	establishment of localization	***	*	*	1.10288	2.65019	*	0.278112	0.636401	2.28829	*	0.201027	0.383354	1.90698
JX255	Solyc01g099240.2.1	3-hydroxyisobutyrate dehydrogenase	primary metabolic process	ns	*	ns	0.520608	1.234	*	0.219655	0.345938	1.57492	ns	0.222207	0.531133	2.39026
JX256	Solyc09g009020.2.1	Enolase	primary metabolic process	***	*	ns	1.41213	2.35736	ns	1.54977	1.90586	1.22977	**	0.80291	1.20464	1.50034
JX257	Solyc07g063680.2.1	CHP-rich zinc finger protein-like	response to stress	***	ns	ns	0.965427	1.7504	ns	0.374842	0.587761	1.56802	ns	0.288492	0.471474	1.63427
JX258	Solyc07g055320.2.1	ATP-dependent Zn protease cell division protein FtsH homolog	macromolecule metabolic process	ns	ns	ns	0.777402	1.27159	*	0.643545	0.861679	1.33896	ns	0.564515	0.831958	1.47376
JX259	Solyc08g082820.2.1	Heat shock protein	response to stress	ns	**	ns	0.380016	2.0673	***	0.405457	1.64933	4.06782	ns	0.370538	1.56289	4.21789
JX260	Solyc02g088610.2.1	ATP-dependent chaperone ClpB	macromolecule metabolic process	***	***	***	0.248851	0.599798	*	0.269567	0.47186	1.75043	***	0.705503	1.20285	1.70495
JX261	Solyc04g016470.2.1	Beta-1 3-glucanase	cell wall organisation or biogenesis	***	ns	ns	0.106804	0.734338	ns	0.757764	1.17887	1.55572	ns	1.44025	7.97297	5.53583
JX262	Solyc06g068860.2.1	Alpha-mannosidase	primary metabolic process	***	***	***	0.269149	0.877334	ns	0.256012	0.400518	1.56445	***	0.329579	0.95119	2.88608
JX263	Solyc04g011400.2.1	UDP-glucose 4-epimerase	cell wall organisation or biogenesis	***	ns	ns	1.69496	2.17083	ns	5.51805	6.56462	1.18966	ns	2.67731	3.59445	1.34256
JX264	Solyc10g047950.1.1	Inorganic pyrophosphatase family protein	primary metabolic process	***	**	**	0.802383	2.01997	*	1.55227	2.10525	1.35624	**	0.863458	2.23888	2.59293
JX265	Solyc06g082120.2.1	Ran GTPase binding protein	establishment of localization	***	***	**	0.780276	1.31793	***	1.41879	2.68624	1.89333	***	1.17158	2.24757	1.91842
JX266	Solyc02g086880.2.1	Formate dehydrogenase	oxidation-reduction process	***	***	ns	0.713743	0.989485	**	3.39842	5.87339	1.72827	ns	4.36127	7.05905	1.61858
JX267	Solyc10g085550.1.1	Enolase	primary metabolic process	***	ns	ns	1.64138	4.8569	ns	0.382739	0.588557	1.53775	**	0.11952	0.29406	2.46034
JX268	Solyc06g005160.2.1	Ascorbate peroxidase	oxidation-reduction process	***	***	**	0.854893	3.74914	*	0.19113	0.742254	3.8835	***	0.133407	0.446095	3.34386
JX269	Solyc05g050800.2.1	Phosphoglycerate mutase family protein	primary metabolic process	**	***	*	0.549985	1.25058	***	0.288989	1.48277	5.13087	***	0.384398	1.44132	3.74955
JX270	Solyc09g008280.1.1	S-adenosylmethionine synthase	hormone metabolic process	***	ns	**	2.09487	4.90707	*	5.41271	8.24099	1.52253	ns	1.67941	2.58379	1.53851
JX271	Solyc08g080140.2.1	dTDP-4-dehydrorhamnose reductase	primary metabolic process	***	ns	ns	1.36259	2.95984	ns	0.916651	1.8123	1.97709	ns	0.502362	0.858862	1.70965
JX272	Solyc05g012480.2.1	Mitochondrial processing peptidase beta subunit	macromolecule metabolic process	***	ns	ns	1.37535	2.63751	ns	0.945626	1.61503	1.7079	**	0.461625	0.737268	1.59711
JX273	Solyc11g072190.1.1	Elongation factor beta-1	translation	***	***	ns	0.985783	1.55149	***	0.860515	2.64694	3.07599	***	0.76981	2.27393	2.95389
JX274	Solyc04g009200.2.1	Glutamate-1-semialdehyde-2 1-aminomutase	nitrogen compound metabolic process	***	**	**	1.35864	2.38107	**	0.964517	1.53073	1.58704	ns	0.498587	0.821649	1.64795
JX275	Solyc04g016360.2.1	S-formylglutathione hydrolase	primary metabolic process	***	***	ns	0.572959	0.783286	**	1.09166	2.09224	1.91657	*	1.9053	3.07041	1.61151
JX276	Solyc03g095900.2.1	1-aminocyclopropane-1-carboxylate oxidase-like protein	developmental maturation	***	***	***	0.249017	0.638477	ns	0.358224	0.75479	2.10703	***	0.60955	2.43985	4.0027
JX277	Solyc10g080940.1.1	Tubulin beta chain	cytoskeleton organization and biogenesis	***	ns	ns	1.80413	3.63103	ns	0.870138	1.60109	1.84005	ns	0.341265	0.646954	1.89575
JX278	Solyc09g015020.1.1	class I heat shock protein 3	response to stress	***	***	***	0.0977507	1.36815	**	0.200474	0.697869	3.4811	***	0.361929	5.61899	15.5251
JX279	Solyc08g079870.1.1	Subtilisin-like protease	macromolecule metabolic process	***	***	***	0.105318	1.1004	***	0.368829	0.963674	2.6128	***	0.450864	5.81088	12.8883
JX280	Solyc01g059980.2.1	Beta-glucanase	cell wall organisation or biogenesis	***	***	***	0.150059	1.47929	ns	0.0990783	0.208195	2.10132	***	0.123787	1.18331	9.55922
JX281	Solyc08g079870.1.1	Subtilisin-like protease	macromolecule metabolic process	***	***	***	0.102972	1.28749	ns	0.108709	0.221079	2.03368	***	0.138797	1.28581	9.26397
JX282	Solyc08g062450.1.1	class II heat shock protein	response to stress	***	**	***	0.105794	0.612022	**	1.34437	4.58378	3.40962	***	7.17701	12.7074	1.77057
JX283	Solyc10g055810.1.1	Endochitinase	macromolecule metabolic process	***	*	*	0.143584	0.966155	ns	0.113485	0.189338	1.6684	ns	0.18876	0.976114	5.17118
JX284	Solyc03g083910.2.1	Acid beta-fructofuranosidase	primary metabolic process	***	***	**	0.160078	0.921389	ns	0.335888	0.510561	1.52004	**	0.402778	2.29149	5.6892
JX285	Solyc05g005490.2.1	Carbonic anhydrase	nitrogen compound metabolic process	***	**	***	0.189323	0.491657	ns	0.245469	0.525087	2.13911	***	0.900478	1.55251	1.7241
JX286	Solyc04g054980.2.1	Lipoxygenase homology domain-containing protein 1	primary metabolic process	***	***	***	0.383654	1.38177	***	0.854802	2.09159	2.44687	***	0.895164	5.33394	5.95861
JX287	Solyc07g041900.2.1	Cathepsin L-like cysteine proteinase	macromolecule metabolic process	***	**	**	0.219161	0.530217	**	1.49718	2.56588	1.71381	*	4.03839	8.98242	2.22426
JX288	Solyc12g010320.1.1	Outer membrane lipoprotein blc	response to stress	***	ns	*	0.193764	0.356727	ns	1.35276	1.98645	1.46844	ns	5.50965	7.95562	1.44394
JX289	Solyc01g079220.2.1	NifU like protein	cellular metabolic process	***	***	***	1.22786	2.12947	***	4.81813	14.5695	3.0239	***	2.73206	9.95032	3.64206
JX290	Solyc06g073280.2.1	LL-diaminopimelate aminotransferase	primary metabolic process	***	***	*	0.945324	2.87534	***	0.431587	1.46245	3.38855	***	0.27732	1.07727	3.88457
JX291	Solyc02g080630.2.1	Lactoylglutathione lyase	primary metabolic process	ns	***	*	0.642977	1.157	***	0.968622	4.99816	5.16007	***	1.34251	5.02818	3.74534
JX292	Solyc08g014130.2.1	2-isopropylmalate synthase 1	primary metabolic process	***	***	**	0.258831	0.460263	ns	0.185561	0.31168	1.67966	**	0.454533	0.928334	2.04239
JX293	Solyc10g084400.1.1	Glutathione S-transferase	response to stress	***	***	**	0.437878	1.25033	ns	0.298744	0.682316	2.28395	***	0.264096	1.30668	4.94775
JX294	Solyc03g116110.2.1	Alpha/beta hydrolase fold protein	primary metabolic process	***	***	***	0.371048	1.05718	***	0.163215	0.402652	2.467	***	0.167801	0.723221	4.31
JX295	Solyc11g020040.1.1	Chaperone DnaK	response to stress	***	**	ns	0.286409	0.667585	**	0.109329	0.236061	2.15919	ns	0.267013	0.461566	1.72863
JX296	Solyc09g007270.2.1	Ascorbate peroxidase	oxidation-reduction process	***	***	*	0.289458	0.499555	**	2.10754	4.0189	1.90691	*	5.70599	8.04496	1.40992
JX297	Solyc10g006650.2.1	Flavoprotein wrbA	oxidation-reduction process	***	ns	ns	0.358912	0.592411	ns	0.345227	0.745445	2.15929	*	0.96187	1.30152	1.35311
JX298	Solyc12g096190.1.1	Tryptophan synthase beta chain	primary metabolic process	*	***	ns	0.424736	1.13215	ns	0.147962	0.344743	2.32994	*	0.148018	0.555661	3.75401
JX299	Solyc11g020040.1.1	Chaperone DnaK	response to stress	***	ns	ns	0.272587	0.97537	ns	0.148522	0.422394	2.84399	ns	0.416877	0.544859	1.307
JX300	Solyc01g100520.2.1	ATP-dependent Clp protease proteolytic subunit	establishment of localization	***	*	*	0.332352	1.02072	ns	0.392904	0.619482	1.57668	*	0.518498	1.4249	2.74814
JX301	Solyc07g051850.2.1	Aspartic proteinase	macromolecule metabolic process	***	***	***	0.397196	1.1469	*	1.9007	3.37014	1.7731	***	2.03904	6.33451	3.10661
JX302	Solyc01g005560.2.1	Isocitrate dehydrogenase	primary metabolic process	***	ns	***	0.302302	0.735789	**	0.461253	0.833589	1.80723	**	0.90081	1.5258	1.69381
JX303	Solyc07g051850.2.1	Aspartic proteinase	macromolecule metabolic process	***	***	***	0.320966	0.815608	**	0.812575	1.25387	1.54308	***	1.28221	2.65407	2.06992
JX304	Solyc03g025850.2.1	Remorin 1	Unknown	***	ns	**	0.349518	1.17521	ns	0.306709	0.597564	1.94831	**	0.445811	0.994792	2.23142
JX305	Solyc04g011510.2.1	Triosephosphate isomerase	primary metabolic process	ns	*	ns	0.590236	1.61787	**	0.224201	0.449334	2.00415	ns	0.181424	0.58046	3.19946
JX306	Solyc07g064590.2.1	Ubiquitin thioesterase OTU1	primary metabolic process	**	***	*	0.697833	1.3118	***	0.279738	0.63695	2.27695	***	0.213247	0.681289	3.19483
JX307	Solyc04g072400.2.1	Endoribonuclease E-like protein	macromolecule metabolic process	***	*	**	0.378304	0.726377	ns	0.201325	0.271385	1.34799	*	0.373614	0.641918	1.71813
JX308	Solyc02g062460.2.1	2-oxoglutarate-dependent dioxygenase	oxidation-reduction process	***	**	**	0.47584	1.66779	ns	0.868389	1.29026	1.48581	**	0.610619	1.934	3.16728
JX309	Solyc03g097270.2.1	Cysteine proteinase inhibitor	regulation of biological process	**	***	***	0.70083	6.7418	***	0.86195	1.64539	1.90891	***	0.171255	1.79086	10.4572
JX310	Solyc09g082720.2.1	Aldo/keto reductase family protein	oxidation-reduction process	***	***	***	0.48616	0.989686	***	0.864745	1.71075	1.97833	***	1.47911	2.65362	1.79406
JX311	Solyc12g044740.1.1	Ubiquitin carboxyl-terminal hydrolase	primary metabolic process	ns	***	ns	0.765111	1.46615	***	0.395276	1.01886	2.57759	*	0.368339	0.881919	2.39431
JX312	Solyc01g107700.2.1	Kynurenine formamidase	secondary metabolic process	***	***	*	0.975239	1.77735	*	0.989676	1.93456	1.95474	***	0.850971	1.44137	1.69379
JX313	Solyc06g071000.2.1	N-succinylglutamate 5-semialdehyde dehydrogenase	primary metabolic process	ns	***	ns	0.830387	1.23142	*	0.116481	0.29745	2.55363	**	0.1091	0.264122	2.42092
JX314	Solyc09g090330.2.1	Harpin binding protein 1	response to stress	***	***	*	0.534126	0.926521	***	0.526271	0.962085	1.82812	*	0.900053	1.39026	1.54464
JX315	Solyc03g025850.2.1	Remorin 1	Unknown	***	*	ns	0.468054	0.770475	ns	2.47215	3.80738	1.54011	ns	4.34317	6.4757	1.49101
JX316	Solyc01g097460.2.1	Ribose-5-phosphate isomerase	primary metabolic process	***	*	ns	1.37509	2.29209	ns	0.95663	1.22036	1.27569	ns	0.469375	0.834774	1.77848
JX317	Solyc01g104170.2.1	Ankyrin repeat domain-containing protein 2	regulation of biological process	***	***	**	0.537722	1.10714	ns	0.298721	0.453312	1.51751	***	0.409444	0.755501	1.84519
JX318	Solyc01g067740.2.1	Superoxide dismutase	oxidation-reduction process	***	ns	ns	0.408187	0.901012	ns	8.76365	13.2118	1.50757	ns	14.1154	21.8899	1.55077
JX319	Solyc06g063090.2.1	Alanine aminotransferase	primary metabolic process	***	ns	*	0.430013	0.745135	ns	0.14843	0.232026	1.5632	ns	0.272826	0.363391	1.33195
JX320	Solyc12g009060.1.1	Charged multivesicular body protein 2a	establishment of localization	***	***	*	0.585959	1.03412	**	0.267398	0.475366	1.77775	***	0.325027	0.647322	1.99159
JX321	Solyc03g112150.1.1	Elongation factor Tu	translation	ns	***	***	0.698159	4.12082	ns	0.34657	0.55375	1.5978	***	0.0874156	0.54139	6.19328
JX322	Solyc01g112280.2.1	Succinyl-diaminopimelate desuccinylase	primary metabolic process	***	***	ns	0.661214	1.55326	*	0.516609	0.831283	1.60911	***	0.332597	0.982038	2.95264
JX323	Solyc09g009020.2.1	Enolase	primary metabolic process	***	**	**	1.11155	1.7267	*	3.33319	4.70008	1.41008	**	2.19446	3.05628	1.39273
JX324	Solyc07g008170.2.1	Methyl binding domain protein	regulation of biological process	***	ns	ns	0.551506	0.909497	ns	0.196295	0.294171	1.49861	ns	0.285261	0.415247	1.45568
JX325	Solyc01g011000.2.1	Eukaryotic translation initiation factor 5A	translation	***	***	ns	0.860069	1.48007	**	6.28686	10.8269	1.72214	**	5.40393	9.09831	1.68365
JX326	Solyc06g005160.2.1	Ascorbate peroxidase	oxidation-reduction process	***	**	ns	1.2209	1.77168	*	2.39964	2.94404	1.22687	*	1.57176	2.23225	1.42022
JX327	Solyc05g005480.2.1	Oxidoreductase zinc-binding dehydrogenase	oxidation-reduction process	***	***	**	0.994134	1.30989	***	2.41207	3.59117	1.48883	***	1.92421	3.0203	1.56963
JX328	Solyc03g007670.2.1	SGT1	response to stress	*	***	*	0.732291	1.36657	*	0.294945	0.493727	1.67396	**	0.266761	0.46334	1.73691
JX329	Solyc02g093830.2.1	Glucose-6-phosphate 1-dehydrogenase	primary metabolic process	*	ns	**	0.606821	1.26989	*	0.372721	0.57793	1.55057	ns	0.392388	0.670374	1.70845
JX330	Solyc12g009250.1.1	chaperonin	macromolecule metabolic process	***	**	*	0.98552	1.47313	ns	3.42228	3.91145	1.14294	***	2.54857	3.88306	1.52363
JX331	Solyc12g055800.1.1	V-type ATP synthase alpha chain	establishment of localization	***	***	**	0.613089	1.20429	**	1.87388	3.09667	1.65255	*	2.22094	3.33991	1.50382
JX332	Solyc06g076020.2.1	heat shock protein	response to stress	ns	ns	*	0.595435	1.27605	*	0.308694	0.502479	1.62776	ns	0.325002	0.541259	1.6654
JX333	Solyc03g115820.2.1	Ribulose-5-phosphate-3-epimerase	primary metabolic process	***	***	ns	0.97364	1.34303	*	0.416633	0.614036	1.47381	***	0.355766	0.577265	1.62259
JX334	Solyc04g045340.2.1	Phosphoglucomutase	primary metabolic process	ns	*	ns	0.823289	1.31924	ns	0.409989	0.593489	1.44757	*	0.35641	0.522771	1.46677
JX335	Solyc09g009390.2.1	Monodehydroascorbate reductase	vitamin synthesis	***	ns	ns	0.639287	1.02388	*	0.818225	1.20648	1.47451	ns	1.05258	1.35055	1.28309
JX336	Solyc12g009140.1.1	Proteasome subunit alpha type	macromolecule metabolic process	ns	*	***	0.846861	1.59161	**	1.49248	1.84056	1.23322	*	1.14258	1.8587	1.62676
JX337	Solyc05g012070.2.1	Alpha-1 4-glucan-protein synthase	cell wall organisation or biogenesis	***	ns	ns	1.03165	1.61745	ns	2.56156	3.09301	1.20747	ns	1.90845	2.75969	1.44603
JX338	Solyc02g088700.2.1	Mitochondrial processing peptidase beta subunit	macromolecule metabolic process	**	**	**	0.940572	1.45678	ns	0.552414	0.703775	1.274	***	0.434909	0.698601	1.60632
JX339	Solyc08g079170.2.1	Stress-induced protein sti1-like protein	response to stress	ns	**	*	0.831191	1.33187	ns	0.845655	1.21401	1.43558	**	0.780194	1.19183	1.52761
JX340	Solyc01g007320.2.1	ATP synthase subunit beta chloroplastic	establishment of localization	***	ns	ns	1.03272	1.39224	ns	2.99449	3.91406	1.30709	*	2.52284	3.40346	1.34906
JX341	Solyc06g082090.2.1	Methionine aminopeptidase	macromolecule metabolic process	***	*	ns	0.922606	1.352	ns	1.16901	1.70754	1.46067	ns	1.12468	1.64089	1.45899
JX342	Solyc07g064810.2.1	Imidazole glycerol phosphate synthase subunit hisF	primary metabolic process	ns	*	*	0.769906	1.37893	*	0.494822	0.689159	1.39274	ns	0.475386	0.691319	1.45423
JX343	Solyc02g087300.1.1	Protein transport SEC13-like protein	establishment of localization	ns	**	ns	0.853867	1.21455	ns	0.631414	0.831088	1.31623	*	0.574774	0.834122	1.45122
JX344	Solyc11g011960.1.1	UTP-glucose 1 phosphate uridylyltransferase	primary metabolic process	***	ns	**	0.800957	1.41445	ns	3.32629	4.5187	1.35848	***	3.13926	4.36696	1.39108
JX345	Solyc02g081400.2.1	Intracellular protease PfpI family protein expressed	macromolecule metabolic process	***	***	ns	0.833928	1.8123	***	0.43086	1.57614	3.65813	***	0.317186	1.1809	3.72304
JX346	Solyc09g011670.2.1	Universal stress protein family protein	response to stress	***	ns	ns	1.02311	3.61498	**	0.772417	1.48975	1.92868	ns	0.276213	0.921974	3.33791
JX347	Solyc10g086580.1.1	Ribulose-1 5-bisphosphate carboxylase/oxygenase activase 1	cellular metabolic process	**	ns	ns	0.539511	3.58193	ns	1.78544	2.55373	1.43031	ns	0.712948	4.41895	6.19813
JX348	Solyc09g011140.2.1	Tropinone reductase I	secondary metabolic process	***	***	ns	1.44009	2.97916	***	0.408683	0.792203	1.93843	*	0.157284	0.471194	2.99582
JX349	Solyc07g064160.2.1	Thiazole biosynthetic enzyme	vitamin synthesis	***	***	***	1.26512	3.58952	***	1.36313	3.28498	2.40989	ns	0.67193	1.54642	2.30147
JX350	Solyc03g098700.1.1	Cysteine protease inhibitor 8	regulation of biological process	***	***	***	1.40249	3.91095	***	0.976928	3.00242	3.07333	**	0.631538	1.69086	2.67736
JX351	Solyc02g082800.2.1	Ubiquilin-1	primary metabolic process	***	***	**	1.17977	1.81256	***	0.291513	0.931081	3.19396	***	0.226597	0.672973	2.96991
JX352	Solyc03g120230.2.1	MAR-binding filament-like protein 1	cytoskeleton organization and biogenesis	***	ns	ns	1.09085	3.1472	ns	0.223422	0.375479	1.68058	ns	0.103765	0.326427	3.14582
JX353	Solyc10g008740.2.1	Magnesium chelatase ATPase subunit I	primary metabolic process	***	**	ns	1.46425	2.66411	ns	0.662378	1.069	1.61388	*	0.309148	0.642985	2.07986
JX354	Solyc01g109660.2.1	Glycine-rich RNA-binding protein	response to stress	***	***	*	0.85616	2.31588	***	7.23383	14.1199	1.95193	*	5.45316	14.2818	2.61899
JX355	Solyc06g007200.2.1	Methionine aminopeptidase	macromolecule metabolic process	***	**	*	0.517977	1.22305	ns	0.264685	0.435173	1.64412	**	0.303113	0.811546	2.67737
JX356	Solyc01g005520.2.1	Tetratricopeptide TPR_2 repeat protein	response to stress	***	***	***	0.98748	2.15436	***	0.44502	0.6202	1.39365	**	0.264259	0.45482	1.72112
JX357	Solyc02g082830.1.1	Phosphoserine aminotransferase	primary metabolic process	ns	***	***	0.657096	1.54996	*	1.07554	1.80717	1.68025	***	0.768126	2.33145	3.03524
JX358	Solyc01g103450.2.1	Chaperone DnaK	response to stress	***	***	*	0.890946	1.54984	***	0.46273	0.933825	2.01808	***	0.359723	1.04813	2.91371
JX359	Solyc04g011400.2.1	UDP-glucose 4-epimerase	cell wall organisation or biogenesis	***	ns	**	1.61391	2.65	*	1.71587	2.44063	1.42239	ns	0.824922	1.06317	1.28881
JX360	Solyc05g056230.2.1	Calreticulin 2 calcium-binding protein	macromolecule metabolic process	***	***	ns	0.569248	1.03866	***	0.625102	1.19378	1.90973	ns	0.61374	1.72324	2.80777
JX361	Solyc09g011240.2.1	Reductase 2	oxidation-reduction process	***	***	***	1.11281	2.36381	***	0.523233	0.941743	1.79985	ns	0.357326	0.500327	1.4002
JX362	Solyc09g010930.2.1	NAD-dependent epimerase/dehydratase	cell wall organisation or biogenesis	***	***	*	0.771333	1.62994	***	0.892705	2.32319	2.60242	***	1.14716	2.09057	1.82238
JX363	Solyc02g091490.2.1	Fructokinase 3	primary metabolic process	***	***	ns	0.732393	1.38262	***	0.435774	1.12984	2.59272	*	0.595001	0.978598	1.6447
JX364	Solyc05g008460.2.1	ATP synthase subunit beta	establishment of localization	***	**	ns	1.10277	2.16172	**	0.80082	1.26578	1.5806	ns	0.488272	0.871816	1.78551
JX365	Solyc01g009420.2.1	Bifunctional polymyxin resistance arnA protein	macromolecule metabolic process	**	***	*	0.547574	1.57204	***	0.430153	0.945181	2.19731	*	0.552692	1.07638	1.94751
JX366	Solyc12g056830.1.1	ATP synthase delta subunit	establishment of localization	***	ns	ns	1.06044	1.99086	ns	1.02091	1.44931	1.41962	*	0.606075	1.08222	1.78563
JX367	Solyc08g076220.2.1	Phosphoribulokinase/uridine kinase	primary metabolic process	*	***	ns	0.703508	1.136	ns	0.673704	1.06017	1.57364	***	0.593048	1.14767	1.93521
JX368	Solyc11g072190.1.1	Elongation factor beta-1	translation	ns	***	**	0.794833	1.38516	***	1.28174	2.55516	1.9935	***	1.17196	2.44416	2.08554
JX369	Solyc12g042650.1.1	40S ribosomal protein S12	translation	***	***	***	0.97855	1.69104	***	1.17372	2.62558	2.23697	***	1.14041	2.22741	1.95316
JX370	Solyc07g044860.2.1	Oxygen-evolving enhancer protein 2. chloroplastic	regulation of biological process	***	ns	ns	0.810913	1.4967	ns	8.9179	12.0459	1.35075	***	6.88625	11.2443	1.63286
JX371	Solyc09g008280.1.1	S-adenosylmethionine synthase	hormone metabolic process	***	ns	ns	1.11686	2.02173	ns	0.862186	1.23976	1.43793	*	0.547128	0.874369	1.59811
JX372	Solyc09g005700.2.1	Diaminopimelate epimerase family protein	primary metabolic process	***	ns	ns	0.957013	1.72877	ns	0.407056	0.568366	1.39629	**	0.26475	0.453693	1.71367
JX373	Solyc10g083970.1.1	S-adenosylmethionine synthase	hormone metabolic process	***	*	***	1.06961	1.86033	***	2.82269	4.32896	1.53363	ns	2.03741	2.75921	1.35427
JX374	Solyc06g009020.2.1	Glutathione S-transferase	response to stress	***	***	ns	0.86674	1.58372	***	2.12329	3.46867	1.63363	***	1.69577	3.5343	2.08418
JX375	Solyc10g008010.2.1	Proteasome subunit alpha type	macromolecule metabolic process	ns	ns	ns	0.576334	1.27637	ns	1.7174	2.37382	1.38222	ns	1.72383	3.56541	2.0683
JX376	Solyc07g062570.2.1	Ubiquitin-conjugating enzyme E2 N	primary metabolic process	ns	*	ns	0.749118	1.40916	ns	1.51243	2.21798	1.4665	ns	1.43823	2.96079	2.05863
JX377	Solyc09g090980.2.1	Major allergen Mal d 1	response to stress	*	***	ns	0.684288	1.14916	**	3.36831	6.86697	2.0387	***	3.40724	6.44485	1.89152
JX378	Solyc05g052150.2.1	ATP synthase subunit delta+apos;. mitochondrial	establishment of localization	***	*	ns	1.21137	1.78096	ns	1.8616	2.28761	1.22884	*	1.14767	1.74153	1.51745
JX379	Solyc05g053810.2.1	Serine hydroxymethyltransferase	primary metabolic process	***	*	ns	1.03938	1.82129	ns	4.60002	7.14425	1.55309	ns	3.60995	6.51094	1.80361
JX380	Solyc02g014150.2.1	Photosystem II stability/assembly factor Ycf48-like protein	regulation of biological process	***	**	ns	0.683048	1.0421	ns	0.37905	0.557592	1.47103	*	0.459079	0.725342	1.57999
JX381	Solyc01g099760.2.1	26S protease regulatory subunit 6A homolog	macromolecule metabolic process	***	ns	ns	1.10572	1.64073	ns	0.464971	0.597243	1.28447	ns	0.312819	0.469389	1.50051
JX382	Solyc06g062950.1.1	Subtilisin-like protease	macromolecule metabolic process	*	*	**	0.531724	1.16819	**	0.413136	0.640825	1.55112	ns	0.48644	0.776975	1.59727
JX383	Solyc01g028810.2.1	chaperonin	macromolecule metabolic process	***	**	ns	0.890165	1.5093	**	0.620112	0.86767	1.39921	ns	0.491078	0.846667	1.7241
JX384	Solyc02g086910.2.1	Peptidyl-prolyl cis-trans isomerase cyclophilin-type	macromolecule metabolic process	*	**	***	0.617264	1.51618	***	0.240164	0.412418	1.71723	***	0.25037	0.424329	1.69481
JX385	Solyc04g007120.2.1	UV excision repair protein RAD23	macromolecule metabolic process	ns	***	ns	0.868372	1.20364	*	0.609827	0.963991	1.58076	**	0.586821	1.01336	1.72686
JX386	Solyc11g020300.1.1	Translocon Tic40	establishment of localization	ns	*	ns	0.816812	1.54582	*	0.547846	0.839179	1.53178	ns	0.486857	0.744927	1.53007
JX387	Solyc02g070510.2.1	Proteasome subunit alpha type	macromolecule metabolic process	***	**	ns	1.03584	1.31135	ns	1.8614	2.54564	1.36759	ns	1.55091	2.1158	1.36423
JX388	Solyc01g106260.2.1	Chaperone DnaK	response to stress	ns	**	**	0.763042	1.24457	ns	0.947678	1.16076	1.22485	***	0.841091	1.36975	1.62854
JX389	Solyc08g062660.2.1	Ran GTPase binding protein	establishment of localization	***	***	ns	1.10689	1.41944	**	3.14597	4.04105	1.28452	*	2.52911	3.50722	1.38674
JX390	Solyc05g053470.2.1	chaperonin	macromolecule metabolic process	***	***	ns	0.954984	1.32893	**	1.56204	2.15805	1.38156	*	1.4949	1.95725	1.30928
JX391	Solyc07g043420.2.1	2-oxoglutarate-dependent dioxygenase	oxidation-reduction process	***	***	***	1.06054	3.29352	***	0.872962	2.51453	2.88046	ns	0.713346	0.985967	1.38217
JX392	Solyc01g105060.2.1		macromolecule metabolic process	***	***	***	0.367558	0.791964	ns	1.89976	2.6863	1.41402	***	2.90892	7.06195	2.42769
JX393	Solyc08g074620.1.1	Polyphenol oxidase	secondary metabolic process	***	***	***	0.74464	2.74419	***	0.362443	1.29853	3.58271	ns	0.35709	0.496214	1.38961
JX394	Solyc06g065270.2.1	Adenylate kinase	primary metabolic process	**	***	***	0.444359	1.70552	ns	1.4024	1.95419	1.39346	***	1.01651	3.6601	3.60066
JX395	Solyc02g086730.1.1	50S ribosomal protein L12-C	translation	***	*	*	1.47655	2.78781	*	2.70406	4.31588	1.59607	ns	1.32486	2.09707	1.58286
JX396	Solyc01g100030.2.1	Deoxyuridine 5+apos-triphosphate nucleotidohydrolase	macromolecule metabolic process	***	ns	ns	1.90407	3.24662	*	0.928508	1.57243	1.6935	ns	0.481877	0.632515	1.31261
JX397	Solyc08g079020.2.1	Adenine phosphoribosyltransferase-like protein	primary metabolic process	***	***	ns	0.891886	1.84726	***	0.445697	1.05051	2.35701	*	0.352606	0.727054	2.06195
JX398	no identification			***	***	*	0.890462	1.51421	*	0.712442	1.08989	1.52979	**	0.505031	0.942375	1.86598
JX399	Solyc02g088700.2.1	Mitochondrial processing peptidase beta subunit	macromolecule metabolic process	***	ns	ns	1.07141	2.63152	ns	0.477402	0.956439	2.00343	**	0.356116	0.540871	1.5188
JX400	Solyc03g007520.2.1	Proline-rich cell wall protein-like	cell wall organisation or biogenesis	ns	***	***	0.478478	1.91449	**	0.563438	1.19492	2.12076	***	0.494165	1.2362	2.50159
JX401	Solyc02g063130.2.1	UV excision repair protein RAD23	macromolecule metabolic process	***	ns	ns	1.23369	1.53786	ns	1.77849	2.339	1.31517	ns	1.20902	1.63815	1.35494
JX402	Solyc08g014340.2.1	Cysteine synthase	primary metabolic process	***	***	ns	1.00004	1.51339	**	0.392409	0.646787	1.64825	ns	0.303621	0.460131	1.51548
JX403	Solyc11g011960.1.1	UTP-glucose 1 phosphate uridylyltransferase	primary metabolic process	***	**	ns	0.972494	1.74745	ns	1.01762	1.34547	1.32218	**	0.634261	1.1457	1.80635
JX404	Solyc12g056230.1.1	Glutathione peroxidase	response to stress	**	ns	ns	0.861823	1.71615	*	2.72291	4.13259	1.51771	ns	1.96967	3.9524	2.00663
JX405	Solyc01g097450.2.1	Thioredoxin-like protein 1	oxidation-reduction process	ns	**	ns	0.856447	1.24535	ns	0.956967	1.65372	1.72808	ns	0.893235	1.84153	2.06164
JX406	Solyc04g045340.2.1	Phosphoglucomutase	primary metabolic process	ns	**	ns	0.722121	1.29595	*	0.17733	0.312461	1.76204	ns	0.212254	0.332107	1.56466
JX407	Solyc01g099770.2.1	Translationally-controlled tumor protein homolog	regulation of biological process	*	***	ns	0.874503	1.2447	***	5.21463	8.53552	1.63684	**	4.57879	7.7731	1.69763
JX408	Solyc06g082630.2.1	26S protease regulatory subunit 6B	macromolecule metabolic process	ns	**	*	0.734956	1.29343	**	0.796094	1.30298	1.63671	ns	1.00738	1.46301	1.45229
JX409	Solyc06g060260.2.1	Stromal ascorbate peroxidase 7	oxidation-reduction process	***	***	***	0.65379	1.18072	*	1.52704	1.9375	1.2688	***	1.40929	2.52018	1.78826
JX410	Solyc08g079170.2.1	Stress-induced protein sti1-like protein	response to stress	***	**	*	0.620496	1.01448	ns	0.489385	0.741569	1.51531	**	0.630941	0.857038	1.35835
JX411	Solyc04g045340.2.1	Phosphoglucomutase	primary metabolic process	**	***	ns	0.750117	1.06324	*	0.382981	0.60882	1.58969	ns	0.451444	0.652989	1.44645
JX412	Solyc05g051850.2.1	Inositol-3-phosphate synthase	primary metabolic process	***	*	**	0.908991	1.52968	**	0.680505	0.921064	1.3535	ns	0.563678	0.748639	1.32813
JX413	Solyc01g007860.2.1	Ubiquitin-conjugating enzyme family protein-like	primary metabolic process	***	**	ns	1.11978	1.59206	**	3.03052	4.16144	1.37318	ns	2.55563	3.15029	1.23269
JX414	Solyc07g042250.2.1	chaperonin	macromolecule metabolic process	ns	*	ns	0.77987	1.3413	ns	6.28158	7.39956	1.17798	**	5.40734	8.66828	1.60306
JX415	Solyc03g120280.1.1	RAN binding protein 3	establishment of localization	ns	**	ns	0.675181	1.52357	ns	0.333641	0.611863	1.83389	ns	0.234488	0.906221	3.86467
JX416	Solyc12g010060.1.1	Eukaryotic translation initiation factor 5A	translation	ns	*	ns	0.753362	1.22521	ns	4.17007	5.1697	1.23972	*	3.83037	6.42477	1.67732
JX417	Solyc02g086830.2.1	Protease Do-like	macromolecule metabolic process	***	***	***	1.00706	3.61557	***	1.18016	2.96515	2.51251	ns	0.766005	1.215	1.58615
JX418	Solyc04g071620.2.1	ASR4	response to stress	***	***	***	0.306869	1.08925	***	0.256934	0.614449	2.39146	***	0.253558	1.39622	5.50652
JX419	Solyc03g083910.2.1	Acid beta-fructofuranosidase	primary metabolic process	***	***	**	0.122958	0.789566	ns	0.646084	1.15312	1.78479	**	1.03156	6.43141	6.23462
JX420	Solyc01g080460.2.1	Pyruvate phosphate dikinase	primary metabolic process	***	***	***	0.322929	0.631048	*	0.507699	0.862112	1.69808	***	1.35403	2.14434	1.58367
JX421	Solyc02g062500.2.1	2-oxoglutarate-dependent dioxygenase	oxidation-reduction process	***	**	*	0.487449	0.907427	ns	0.247649	0.373516	1.50825	*	0.339969	0.632958	1.86181
JX422	Solyc09g083410.2.1	Amidase hydantoinase/carbamoylase family protein expressed	primary metabolic process	***	***	**	0.932228	1.35056	***	0.796128	1.2805	1.60841	ns	0.834543	0.986629	1.18224
JX423	Solyc12g055800.1.1	V-type ATP synthase alpha chain	establishment of localization	***	**	ns	0.63633	1.06497	**	0.818152	1.30567	1.59587	ns	1.0174	1.51728	1.49133
JX424	Solyc02g031950.2.1	Pathogenesis-related protein-like protein	response to stress	***	***	***	0.356088	2.63609	ns	0.470841	1.25499	2.66542	***	0.47608	2.14969	4.51538

## Sheet: Supplementary Table S7
Supplementary Table S7. Analysis of variation cross by cross at each stage
*: 0.01 <P <0.05. **: 0.001 <P <0.01. ***: P<0.001. ns: P> 0.05
	Cell expansion				Orange red
trait	LevovilxCervil	StupickePolniRanexCriollo	LA0147xPlovdiv24A	FerumxLA1420	LevovilxCervil	StupickePolniRanexCriollo	LA0147xPlovdiv24A	FerumxLA1420
Glc	***	***	**	ns	***	*	***	**
Suc	*	***	ns	**	***	***	***	***
Fru	***	***	***	ns	***	*	**	ns
Ala	**	ns	ns	**	***	ns	**	*
Asn	**	ns	ns	*	*	***	***	***
Asp	***	***	*	***	**	*	ns	***
Abu	***	***	ns	***	**	***	***	***
Gln	***	ns	*	**	ns	***	***	**
Ile	**	ns	***	*	**	**	***	ns
Leu	**	ns	**	*	ns	**	***	ns
Phe	ns	**	***	ns	ns	*	***	ns
Tyr	**	***	***	ns	ns	ns	***	**
Val	**	ns	***	***	***	*	***	*
Thr	*	*	**	***	**	ns	**	**
Asc	***	ns	**	ns	ns	ns	*	ns
Cit	***	***	**	*	***	***	**	***
Mlt	*	***	**	***	*	***	**	***
Fum	***	***	*	***	***	***	*	***
Tom*	***	**	*	**	**	**	*	**
DHTom*	***	**	ns	**	***	*	*	**
OH Lyc*	*	ns	ns	*	**	***	***	***
X5CQA*	**	ns	ns	**	*	ns	ns	ns
X3CQA*	ns	ns	ns	ns	ns	ns	ns	ns
Nch*	*	ns	ns	ns	***	***	ns	*
Rut*	***	*	***	**	***	***	***	ns
RutP*	***	*	*	**	***	***	ns	*
FW	***	*	**	***	***	***	***	***
FD	***	**	***	**	***	***	***	***
DMC	**	ns	ns	*	***	*	***	ns
PEPC	ns	ns	**	ns	ns	ns	*	ns
ALS	ns	ns	ns	ns	ns	ns	ns	*
G6PDH	ns	ns	ns	ns	ns	ns	ns	ns
PGM	ns	ns	ns	ns	ns	ns	ns	ns
PK	ns	ns	ns	ns	ns	ns	ns	*
Ppi PFK	ns	ns	ns	ns	**	*	ns	ns
ACO	ns	ns	ns	ns	ns	**	ns	***
ATP PFK	ns	ns	ns	ns	ns	ns	ns	ns
FRK	ns	ns	ns	*	ns	ns	ns	ns
InvN	ns	ns	ns	ns	ns	*	ns	*
InvA	ns	ns	ns	ns	ns	**	ns	*
NAD MDH	ns	ns	ns	ns	**	ns	ns	ns
AlaAT	ns	ns	ns	ns	ns	ns	*	ns
FH	ns	**	ns	ns	ns	ns	ns	ns
AspAT	ns	ns	ns	*	ns	ns	ns	ns
NAD ME	ns	ns	ns	ns	ns	ns	ns	ns
NADP ME	ns	ns	ns	*	ns	**	ns	ns
GAPDH NAD	ns	ns	ns	ns	ns	ns	ns	ns
GAPDH NADP	ns	ns	ns	ns	ns	ns	ns	ns
GK	ns	ns	ns	*	ns	ns	ns	ns
IcDH	ns	ns	ns	ns	*	ns	**	ns
ENO	ns	ns	ns	ns	*	ns	ns	ns
TPI	ns	ns	ns	ns	ns	ns	ns	ns
PGK	ns	ns	ns	ns	ns	ns	ns	ns
SuSy	ns	ns	ns	ns	ns	ns	ns	ns
ShKDH	ns	ns	ns	ns	**	ns	ns	**
JX001	**	***	***	***	***	***	***	*
JX002	***	**	ns	ns	ns	*	ns	*
JX003	***	ns	***	ns	ns	ns	ns	ns
JX004	ns	ns	ns	ns	*	ns	ns	ns
JX005	ns	ns	ns	ns	*	**	*	ns
JX006	***	ns	ns	ns	ns	ns	ns	ns
JX007	*	**	*	ns	ns	ns	ns	ns
JX008	ns	ns	ns	ns	ns	ns	ns	ns
JX009	**	ns	*	ns	ns	ns	ns	**
JX010	***	ns	ns	ns	**	ns	ns	ns
JX011	*	ns	ns	ns	ns	ns	ns	ns
JX012	***	ns	ns	ns	ns	ns	*	**
JX013	ns	ns	ns	ns	ns	ns	ns	ns
JX014	***	**	ns	ns	ns	ns	ns	ns
JX015	**	*	ns	ns	ns	ns	ns	ns
JX016	ns	ns	ns	ns	ns	ns	ns	ns
JX017	ns	*	**	ns	ns	ns	ns	ns
JX018	ns	ns	ns	ns	**	ns	**	ns
JX019	*	*	ns	ns	ns	ns	ns	ns
JX020	**	ns	ns	*	ns	*	ns	*
JX021	ns	ns	ns	**	*	ns	ns	*
JX022	**	ns	*	ns	ns	*	ns	*
JX023	ns	*	***	***	*	ns	ns	ns
JX024	ns	*	*	ns	ns	**	ns	ns
JX025	*	ns	ns	ns	**	*	ns	*
JX026	*	ns	ns	ns	**	ns	ns	ns
JX027	ns	ns	*	ns	ns	ns	ns	ns
JX028	ns	ns	ns	ns	ns	ns	ns	ns
JX029	ns	ns	ns	ns	ns	ns	ns	**
JX030	ns	ns	*	ns	ns	ns	ns	**
JX031	ns	ns	*	ns	ns	ns	ns	ns
JX032	*	ns	ns	ns	*	ns	ns	ns
JX033	*	ns	ns	ns	ns	ns	ns	*
JX034	ns	ns	**	ns	ns	**	***	*
JX035	ns	ns	ns	ns	***	**	**	**
JX036	ns	ns	ns	ns	**	**	ns	***
JX037	ns	ns	*	ns	**	*	*	ns
JX038	***	ns	ns	ns	***	**	ns	ns
JX039	*	ns	ns	ns	*	*	**	***
JX040	*	ns	ns	ns	ns	ns	*	***
JX041	**	ns	ns	ns	ns	ns	ns	ns
JX042	*	ns	**	**	ns	ns	*	*
JX043	*	ns	ns	ns	ns	ns	ns	ns
JX044	ns	ns	ns	ns	*	ns	ns	ns
JX045	ns	ns	ns	ns	**	ns	*	***
JX046	*	ns	ns	ns	*	ns	***	*
JX047	**	ns	ns	ns	ns	ns	ns	ns
JX048	ns	ns	ns	ns	ns	ns	ns	ns
JX049	***	ns	ns	ns	ns	**	ns	ns
JX050	ns	ns	ns	ns	ns	**	ns	ns
JX051	ns	ns	ns	ns	*	ns	*	ns
JX052	ns	*	ns	ns	ns	ns	ns	ns
JX053	ns	***	ns	ns	**	ns	ns	ns
JX054	ns	ns	ns	ns	ns	ns	ns	ns
JX055	ns	ns	*	*	**	ns	ns	ns
JX056	*	ns	***	ns	ns	ns	*	ns
JX057	ns	ns	ns	ns	ns	ns	ns	ns
JX058	ns	ns	ns	ns	ns	ns	ns	*
JX059	ns	ns	ns	ns	**	ns	ns	*
JX060	ns	ns	ns	ns	ns	ns	ns	ns
JX061	ns	ns	*	ns	ns	ns	ns	ns
JX062	*	ns	ns	ns	ns	ns	ns	**
JX063	*	ns	ns	ns	***	ns	**	*
JX064	*	*	ns	ns	*	*	ns	*
JX065	ns	ns	ns	ns	ns	ns	ns	ns
JX066	ns	ns	ns	ns	ns	ns	ns	ns
JX067	ns	ns	ns	ns	ns	ns	ns	ns
JX068	ns	ns	ns	ns	ns	ns	*	ns
JX069	*	ns	ns	ns	ns	ns	ns	*
JX070	*	ns	ns	ns	**	ns	ns	ns
JX071	ns	ns	ns	ns	ns	ns	ns	ns
JX072	ns	ns	ns	ns	ns	ns	ns	ns
JX073	*	ns	ns	ns	ns	ns	ns	**
JX074	*	ns	**	*	ns	ns	*	ns
JX075	ns	ns	ns	ns	ns	*	*	ns
JX076	ns	ns	ns	ns	ns	**	ns	ns
JX077	ns	ns	ns	ns	ns	*	ns	ns
JX078	ns	ns	ns	ns	ns	ns	ns	ns
JX079	**	ns	ns	ns	ns	ns	ns	ns
JX080	ns	ns	ns	ns	***	ns	ns	ns
JX081	ns	ns	ns	ns	ns	ns	ns	ns
JX082	ns	*	ns	ns	**	*	*	ns
JX083	ns	ns	ns	ns	ns	**	ns	ns
JX084	ns	*	**	ns	**	ns	***	ns
JX085	*	ns	ns	ns	***	ns	ns	ns
JX086	ns	ns	ns	ns	***	**	ns	ns
JX087	ns	ns	ns	ns	***	*	ns	**
JX088	ns	ns	ns	ns	**	ns	*	***
JX089	ns	ns	ns	ns	**	ns	ns	*
JX090	ns	ns	*	ns	ns	ns	ns	ns
JX091	ns	ns	ns	ns	**	*	ns	ns
JX092	*	ns	*	ns	*	ns	*	**
JX093	ns	*	ns	ns	ns	ns	ns	*
JX094	*	ns	ns	ns	**	ns	ns	*
JX095	ns	ns	ns	*	ns	ns	ns	**
JX096	**	***	*	ns	ns	ns	***	ns
JX097	*	ns	ns	ns	ns	ns	ns	*
JX098	**	*	ns	ns	**	ns	ns	ns
JX099	ns	ns	ns	ns	**	*	ns	ns
JX100	*	**	ns	ns	**	ns	ns	ns
JX101	***	ns	ns	ns	***	ns	ns	ns
JX102	***	*	ns	ns	**	*	***	ns
JX103	ns	ns	ns	ns	**	ns	**	ns
JX104	ns	ns	ns	ns	ns	ns	ns	ns
JX105	ns	ns	ns	ns	ns	ns	**	ns
JX106	ns	ns	***	ns	ns	ns	ns	ns
JX107	**	ns	ns	ns	ns	ns	ns	ns
JX108	*	ns	ns	***	ns	ns	ns	ns
JX109	ns	*	ns	ns	**	ns	ns	ns
JX110	ns	ns	ns	ns	ns	ns	*	ns
JX111	**	*	ns	ns	ns	ns	**	*
JX112	ns	ns	ns	ns	***	ns	ns	ns
JX113	**	ns	ns	ns	*	ns	*	ns
JX114	ns	*	ns	ns	ns	ns	ns	ns
JX115	ns	ns	ns	ns	ns	ns	ns	ns
JX116	*	ns	**	ns	ns	ns	ns	ns
JX117	ns	ns	ns	ns	ns	ns	ns	ns
JX118	ns	ns	ns	ns	ns	ns	ns	ns
JX119	ns	ns	ns	ns	ns	ns	ns	ns
JX120	***	ns	ns	ns	*	ns	ns	ns
JX121	ns	ns	ns	ns	ns	ns	ns	ns
JX122	ns	ns	ns	ns	ns	ns	ns	**
JX123	ns	ns	ns	ns	ns	ns	ns	ns
JX124	ns	ns	ns	ns	ns	ns	ns	ns
JX125	ns	ns	ns	ns	ns	ns	***	**
JX126	ns	ns	ns	ns	ns	ns	ns	ns
JX127	ns	ns	ns	ns	**	ns	ns	ns
JX128	ns	ns	ns	ns	ns	*	ns	ns
JX129	ns	ns	ns	ns	ns	ns	ns	ns
JX130	ns	ns	ns	ns	ns	ns	ns	ns
JX131	*	ns	ns	ns	ns	ns	ns	ns
JX132	ns	ns	ns	ns	*	*	*	ns
JX133	*	***	ns	**	***	***	*	ns
JX134	*	ns	ns	ns	ns	**	***	ns
JX135	ns	ns	ns	ns	**	ns	**	ns
JX136	ns	*	ns	ns	ns	ns	ns	*
JX137	**	ns	ns	ns	*	ns	**	ns
JX138	ns	*	ns	ns	ns	***	*	**
JX139	*	ns	***	ns	ns	ns	*	ns
JX140	*	*	**	ns	ns	ns	ns	*
JX141	*	*	ns	ns	ns	ns	ns	ns
JX142	ns	*	ns	ns	ns	ns	**	*
JX143	ns	ns	ns	ns	ns	*	ns	ns
JX144	*	*	ns	ns	*	ns	ns	ns
JX145	***	**	ns	ns	*	ns	ns	ns
JX146	**	***	***	**	**	**	***	ns
JX147	ns	*	ns	ns	*	*	ns	**
JX148	ns	**	***	*	ns	*	ns	ns
JX149	*	*	***	ns	**	*	ns	ns
JX150	ns	ns	ns	*	ns	*	*	ns
JX151	ns	ns	ns	ns	ns	ns	ns	ns
JX152	*	**	ns	*	ns	*	**	ns
JX153	*	ns	ns	ns	***	ns	ns	ns
JX154	*	*	ns	ns	***	*	ns	ns
JX155	ns	ns	ns	ns	ns	ns	ns	ns
JX156	ns	ns	ns	*	ns	ns	ns	**
JX157	**	*	ns	ns	ns	ns	*	ns
JX158	*	ns	*	ns	*	ns	**	ns
JX159	ns	ns	ns	ns	ns	ns	ns	ns
JX160	*	ns	*	ns	**	ns	ns	ns
JX161	ns	ns	ns	ns	*	ns	***	ns
JX162	ns	**	ns	*	ns	ns	ns	ns
JX163	ns	ns	ns	ns	ns	**	**	ns
JX164	*	ns	ns	ns	**	ns	*	*
JX165	**	ns	**	ns	***	ns	***	***
JX166	*	ns	ns	ns	*	ns	ns	ns
JX167	ns	ns	ns	ns	ns	**	ns	ns
JX168	ns	ns	ns	**	ns	*	ns	**
JX169	ns	ns	ns	ns	ns	*	ns	ns
JX170	ns	ns	ns	ns	ns	ns	ns	**
JX171	*	ns	*	ns	ns	*	ns	ns
JX172	**	ns	ns	ns	ns	ns	ns	ns
JX173	*	ns	ns	*	ns	ns	ns	ns
JX174	ns	ns	*	ns	ns	ns	ns	ns
JX175	ns	ns	**	ns	**	ns	ns	ns
JX176	ns	ns	ns	ns	ns	***	ns	**
JX177	ns	ns	ns	*	***	ns	ns	*
JX178	**	*	ns	ns	ns	ns	ns	ns
JX179	ns	ns	ns	**	ns	ns	ns	ns
JX180	ns	ns	ns	ns	ns	**	ns	ns
JX181	ns	*	ns	ns	ns	ns	ns	ns
JX182	ns	ns	ns	ns	ns	ns	ns	ns
JX183	ns	ns	ns	ns	ns	*	ns	*
JX184	*	ns	ns	ns	*	ns	*	*
JX185	*	ns	ns	ns	**	ns	ns	ns
JX186	ns	ns	ns	ns	ns	ns	ns	ns
JX187	ns	ns	*	ns	ns	ns	ns	ns
JX188	ns	ns	ns	ns	*	ns	ns	ns
JX189	ns	ns	ns	ns	ns	ns	ns	ns
JX190	*	*	ns	ns	*	***	ns	*
JX191	*	ns	ns	ns	ns	ns	ns	ns
JX192	ns	ns	ns	ns	ns	ns	ns	ns
JX193	ns	ns	ns	ns	ns	ns	ns	ns
JX194	ns	ns	ns	ns	ns	ns	ns	ns
JX195	ns	ns	ns	ns	ns	ns	*	*
JX196	ns	ns	ns	ns	ns	ns	ns	ns
JX197	ns	ns	ns	ns	**	ns	ns	ns
JX198	ns	ns	ns	ns	ns	ns	ns	ns
JX199	ns	ns	ns	ns	ns	ns	ns	ns
JX200	ns	*	ns	ns	ns	ns	ns	ns
JX201	ns	ns	ns	ns	ns	ns	ns	*
JX202	ns	**	ns	ns	ns	ns	ns	ns
JX203	ns	ns	ns	ns	ns	ns	ns	ns
JX204	ns	ns	ns	ns	**	*	ns	ns
JX205	ns	ns	ns	ns	ns	ns	ns	*
JX206	ns	ns	ns	*	ns	ns	ns	ns
JX207	ns	ns	ns	ns	ns	ns	*	ns
JX208	ns	ns	ns	ns	ns	ns	ns	ns
JX209	ns	**	ns	ns	ns	ns	**	ns
JX210	ns	ns	ns	ns	***	***	**	*
JX211	ns	ns	ns	*	ns	*	*	ns
JX212	ns	ns	*	**	ns	**	ns	***
JX213	ns	ns	ns	ns	ns	ns	ns	ns
JX214	ns	ns	ns	ns	***	ns	ns	ns
JX215	ns	ns	**	ns	ns	ns	*	ns
JX216	ns	ns	ns	ns	ns	*	ns	**
JX217	*	**	**	ns	***	*	ns	**
JX218	ns	ns	ns	ns	***	**	ns	ns
JX219	**	ns	ns	ns	ns	ns	ns	ns
JX220	**	ns	ns	ns	ns	ns	ns	ns
JX221	***	ns	ns	ns	***	ns	ns	*
JX222	***	ns	*	**	ns	ns	ns	ns
JX223	***	ns	ns	ns	***	ns	ns	ns
JX224	ns	**	ns	ns	ns	ns	ns	ns
JX225	ns	*	ns	ns	ns	ns	ns	ns
JX226	ns	ns	***	ns	ns	ns	ns	ns
JX227	*	**	**	ns	ns	*	*	**
JX228	ns	ns	ns	ns	ns	ns	**	ns
JX229	ns	ns	ns	ns	***	**	ns	ns
JX230	ns	ns	ns	ns	ns	*	ns	ns
JX231	*	ns	ns	ns	ns	ns	ns	ns
JX232	ns	ns	ns	*	ns	ns	ns	ns
JX233	ns	ns	ns	*	ns	*	ns	ns
JX234	ns	ns	*	ns	ns	ns	ns	ns
JX235	*	ns	ns	ns	**	ns	ns	ns
JX236	ns	ns	ns	ns	ns	ns	ns	ns
JX237	ns	ns	ns	ns	*	***	*	**
JX238	ns	ns	ns	ns	ns	**	*	ns
JX239	ns	ns	*	ns	***	***	ns	***
JX240	ns	ns	ns	ns	ns	ns	ns	ns
JX241	*	ns	ns	ns	ns	ns	ns	**
JX242	***	ns	ns	ns	ns	ns	*	ns
JX243	ns	ns	*	ns	ns	ns	ns	ns
JX244	ns	ns	ns	*	ns	ns	ns	**
JX245	ns	ns	ns	*	**	ns	ns	***
JX246	ns	*	ns	ns	*	ns	*	*
JX247	ns	ns	ns	***	*	ns	ns	***
JX248	*	ns	ns	ns	ns	ns	ns	ns
JX249	ns	**	ns	ns	**	***	ns	ns
JX250	ns	**	ns	ns	*	ns	ns	ns
JX251	ns	ns	ns	ns	ns	ns	ns	ns
JX252	ns	ns	*	ns	ns	ns	ns	ns
JX253	ns	*	ns	ns	*	ns	ns	ns
JX254	ns	ns	ns	ns	*	ns	ns	ns
JX255	ns	ns	ns	ns	ns	ns	ns	ns
JX256	ns	ns	ns	ns	**	ns	ns	ns
JX257	ns	ns	ns	ns	ns	ns	ns	ns
JX258	ns	*	ns	ns	ns	ns	ns	*
JX259	ns	ns	***	***	ns	*	ns	*
JX260	ns	ns	ns	ns	ns	*	ns	ns
JX261	ns	ns	ns	ns	**	*	ns	**
JX262	ns	ns	ns	*	**	ns	ns	***
JX263	ns	ns	*	ns	ns	ns	ns	ns
JX264	ns	ns	ns	ns	ns	ns	ns	ns
JX265	***	ns	ns	ns	ns	ns	ns	ns
JX266	ns	ns	*	ns	ns	ns	ns	ns
JX267	ns	ns	ns	ns	*	ns	ns	ns
JX268	**	***	ns	*	**	ns	ns	**
JX269	***	ns	ns	ns	**	ns	***	ns
JX270	ns	ns	ns	ns	ns	ns	ns	ns
JX271	ns	ns	ns	ns	ns	ns	ns	ns
JX272	ns	ns	ns	ns	ns	ns	ns	ns
JX273	*	**	ns	ns	ns	***	ns	ns
JX274	ns	ns	ns	**	*	ns	ns	ns
JX275	*	ns	ns	**	ns	ns	ns	ns
JX276	ns	ns	ns	ns	*	**	**	ns
JX277	ns	ns	ns	ns	ns	ns	ns	ns
JX278	ns	ns	ns	*	*	ns	ns	ns
JX279	**	ns	ns	*	**	ns	**	**
JX280	ns	ns	ns	ns	***	ns	ns	ns
JX281	*	ns	ns	*	***	ns	*	**
JX282	ns	**	*	ns	ns	**	ns	**
JX283	ns	ns	ns	ns	**	ns	ns	ns
JX284	ns	ns	ns	ns	ns	ns	**	**
JX285	ns	ns	ns	ns	ns	**	ns	**
JX286	ns	***	***	ns	**	***	***	ns
JX287	*	ns	*	ns	*	**	ns	*
JX288	ns	ns	ns	*	ns	ns	ns	ns
JX289	**	***	***	*	**	***	**	**
JX290	ns	***	ns	*	ns	**	ns	***
JX291	***	***	***	ns	***	***	***	*
JX292	ns	ns	ns	ns	ns	**	ns	*
JX293	ns	ns	*	ns	**	ns	***	**
JX294	*	*	ns	ns	ns	ns	ns	ns
JX295	ns	ns	ns	ns	ns	ns	ns	*
JX296	*	*	ns	ns	ns	ns	ns	ns
JX297	*	ns	ns	ns	***	ns	ns	ns
JX298	ns	ns	*	ns	*	ns	ns	ns
JX299	ns	ns	ns	ns	ns	ns	ns	**
JX300	ns	ns	ns	ns	ns	ns	ns	ns
JX301	ns	ns	ns	*	**	ns	ns	ns
JX302	*	ns	ns	ns	ns	ns	ns	*
JX303	*	ns	*	*	***	**	ns	ns
JX304	ns	*	ns	ns	ns	ns	ns	ns
JX305	*	*	ns	ns	**	ns	ns	ns
JX306	ns	*	ns	ns	ns	***	ns	ns
JX307	ns	ns	ns	ns	ns	ns	ns	ns
JX308	ns	ns	ns	*	*	***	ns	ns
JX309	**	ns	ns	ns	**	***	ns	ns
JX310	*	**	ns	ns	**	**	**	*
JX311	*	ns	*	*	**	ns	ns	ns
JX312	**	*	ns	**	ns	**	ns	ns
JX313	*	ns	ns	ns	**	ns	ns	ns
JX314	ns	**	*	ns	*	ns	ns	ns
JX315	ns	ns	ns	ns	ns	ns	ns	ns
JX316	ns	ns	ns	ns	ns	ns	ns	ns
JX317	ns	**	ns	ns	**	*	**	ns
JX318	ns	ns	ns	ns	ns	ns	ns	ns
JX319	ns	ns	ns	ns	ns	ns	ns	*
JX320	ns	ns	ns	ns	*	ns	ns	ns
JX321	ns	ns	ns	ns	*	ns	**	*
JX322	ns	ns	ns	ns	ns	ns	ns	**
JX323	ns	ns	ns	ns	ns	ns	ns	ns
JX324	*	ns	ns	ns	*	ns	ns	ns
JX325	**	ns	ns	ns	ns	ns	ns	ns
JX326	ns	*	ns	ns	ns	ns	ns	ns
JX327	**	ns	**	ns	ns	ns	**	ns
JX328	**	ns	ns	*	ns	ns	ns	ns
JX329	ns	ns	ns	ns	ns	ns	ns	ns
JX330	ns	ns	ns	ns	ns	*	ns	*
JX331	*	ns	ns	ns	ns	ns	ns	ns
JX332	ns	*	ns	ns	*	ns	ns	ns
JX333	ns	ns	ns	ns	ns	*	ns	ns
JX334	*	ns	ns	ns	ns	ns	ns	ns
JX335	ns	ns	ns	**	ns	ns	ns	ns
JX336	ns	ns	ns	*	ns	ns	ns	ns
JX337	*	ns	ns	ns	ns	ns	ns	ns
JX338	ns	ns	ns	ns	ns	**	ns	ns
JX339	ns	ns	ns	*	ns	ns	ns	ns
JX340	ns	ns	ns	ns	ns	ns	ns	ns
JX341	**	ns	ns	ns	*	ns	ns	ns
JX342	ns	ns	ns	ns	ns	ns	ns	ns
JX343	ns	ns	ns	ns	*	ns	ns	ns
JX344	ns	ns	ns	ns	*	ns	ns	*
JX345	ns	ns	**	ns	**	ns	**	ns
JX346	**	ns	ns	ns	ns	ns	ns	ns
JX347	ns	ns	ns	ns	ns	ns	ns	ns
JX348	ns	ns	**	ns	ns	ns	ns	ns
JX349	**	***	ns	*	ns	ns	ns	ns
JX350	ns	***	ns	ns	*	ns	*	ns
JX351	***	ns	***	**	***	ns	***	***
JX352	ns	ns	ns	ns	ns	ns	ns	ns
JX353	ns	ns	*	ns	ns	ns	ns	**
JX354	ns	***	ns	ns	**	ns	ns	ns
JX355	ns	ns	ns	ns	ns	ns	ns	ns
JX356	**	*	ns	ns	ns	ns	**	ns
JX357	ns	ns	ns	*	ns	ns	***	ns
JX358	*	ns	ns	***	ns	ns	ns	**
JX359	ns	ns	ns	ns	ns	ns	ns	ns
JX360	ns	ns	ns	*	ns	ns	*	ns
JX361	*	ns	**	ns	ns	ns	ns	*
JX362	**	ns	ns	ns	*	ns	ns	ns
JX363	**	ns	ns	ns	ns	ns	ns	ns
JX364	*	ns	*	ns	ns	ns	ns	ns
JX365	*	ns	**	ns	ns	ns	ns	ns
JX366	ns	ns	ns	ns	ns	*	*	ns
JX367	ns	*	ns	ns	**	**	ns	*
JX368	**	**	ns	ns	ns	**	ns	ns
JX369	ns	***	ns	ns	*	ns	ns	ns
JX370	ns	ns	ns	ns	ns	ns	**	ns
JX371	ns	ns	ns	ns	ns	ns	ns	ns
JX372	ns	ns	ns	ns	ns	*	ns	ns
JX373	**	ns	ns	ns	ns	ns	ns	ns
JX374	*	*	ns	ns	**	ns	ns	ns
JX375	ns	ns	ns	ns	ns	ns	ns	ns
JX376	ns	ns	ns	ns	ns	ns	ns	ns
JX377	**	ns	ns	ns	**	**	ns	ns
JX378	ns	ns	ns	ns	*	ns	ns	ns
JX379	ns	ns	ns	*	ns	ns	ns	ns
JX380	*	ns	ns	ns	ns	ns	ns	ns
JX381	ns	ns	ns	ns	ns	ns	ns	ns
JX382	**	ns	ns	*	ns	ns	ns	ns
JX383	ns	ns	ns	ns	ns	ns	ns	ns
JX384	**	*	ns	ns	ns	ns	ns	*
JX385	ns	ns	ns	ns	**	ns	ns	ns
JX386	*	ns	ns	*	ns	ns	ns	ns
JX387	ns	ns	ns	ns	ns	ns	ns	ns
JX388	ns	ns	ns	ns	**	ns	ns	**
JX389	***	ns	ns	ns	ns	ns	ns	ns
JX390	*	**	ns	ns	ns	ns	ns	*
JX391	***	ns	ns	*	ns	ns	ns	ns
JX392	ns	ns	ns	ns	*	*	**	**
JX393	ns	*	*	ns	ns	ns	ns	ns
JX394	ns	ns	ns	ns	**	**	ns	ns
JX395	ns	ns	ns	ns	ns	ns	ns	ns
JX396	ns	ns	ns	ns	ns	ns	ns	ns
JX397	*	ns	ns	ns	ns	ns	ns	ns
JX398	ns	ns	*	ns	ns	*	ns	ns
JX399	ns	*	ns	ns	*	ns	ns	ns
JX400	ns	ns	ns	*	ns	ns	ns	ns
JX401	ns	ns	ns	ns	ns	ns	ns	ns
JX402	ns	ns	ns	*	ns	ns	ns	ns
JX403	ns	ns	ns	*	ns	ns	ns	ns
JX404	ns	ns	ns	ns	ns	ns	ns	ns
JX405	ns	ns	ns	ns	ns	*	ns	ns
JX406	ns	ns	ns	ns	ns	ns	ns	ns
JX407	ns	ns	ns	ns	ns	**	ns	ns
JX408	**	ns	ns	*	ns	ns	ns	ns
JX409	ns	ns	**	**	*	***	*	ns
JX410	ns	*	ns	ns	ns	ns	ns	*
JX411	ns	*	ns	ns	ns	ns	ns	ns
JX412	ns	ns	***	ns	ns	ns	ns	ns
JX413	ns	ns	ns	ns	ns	ns	*	ns
JX414	ns	ns	ns	ns	ns	*	ns	ns
JX415	ns	ns	ns	ns	ns	ns	ns	ns
JX416	ns	ns	ns	ns	ns	ns	ns	ns
JX417	ns	**	ns	ns	ns	ns	ns	ns
JX418	**	ns	*	ns	ns	ns	**	ns
JX419	ns	ns	ns	ns	*	**	ns	***
JX420	ns	ns	***	ns	ns	**	**	ns
JX421	ns	ns	ns	ns	ns	ns	ns	ns
JX422	*	ns	**	ns	*	ns	ns	ns
JX423	*	ns	ns	*	ns	ns	ns	ns
JX424	ns	ns	ns	ns	**	**	**	ns

## Sheet: Supplementary Table S8
Supplementary Table S8. Overview of the number of significant correlations within and among different levels of analysis.
		Metabolites			Phenotypes			Enzymes			Proteins
		r>0.71	R<-0.71	Expected by chance	r>0.71	R<-0.71	Expected by random	r>0.71	R<-0.71	Expected by chance	r>0.71	R<-0.71	Expected by chance
	number of traits
Cell expansion
Metabolites	25	45	17	3	-	-	-	-	-	-	-	-	-
Phenotypes	3	10	5	1	1	0	0	-	-	-	-	-	-
Enzymes	2	0	0	0	0	0	0	0	0	0	-	-	-
Proteins
cell wall organization or biogenesis	10	6	11	-	2	0	-	0	0	-	-	-	-
establishment of localization	18	21	16	-	4	4	-	0	0	-	-	-	-
macromolecule metabolic process	54	54	36	-	6	9	-	0	0	-	-	-	-
oxidation-reduction process	17	10	7	-	3	1	-	0	0	-	-	-	-
primary metabolic process	65	42	44	-	8	4	-	0	1	-	-	-	-
regulation of biological process	16	14	5	-	2	1	-	1	0	-	-	-	-
response to stress	39	65	14	-	4	9	-	0	1	-	-	-	-
other	37	28	40	-	8	3	-	0	0	-	-	-	-
Total	256	240	173	64	37	31	8	1	2	5	945	768	326
Orange red
Metabolites	25	9	4	3	-	-		-	-		-	-	-
Phenotypes	3	4	0	1	1	1		-	-		-	-	-
Enzymes	13	2	3	3	2	0	0	15	0	1	-	-	-
Proteins
cell wall organization or biogenesis	10	3	2	-	0	0	-	3	10	-	-	-	-
establishment of localization	24	3	9	-	2	3	-	7	13	-	-	-	-
macromolecule metabolic process	45	22	10	-	3	3	-	6	7	-	-	-	-
oxidation-reduction process	18	12	2	-	2	7	-	2	5	-	-	-	-
primary metabolic process	79	39	19	-	16	10	-	48	7	-	-	-	-
regulation of biological process	17	11	5	-	3	2	-	4	0	-	-	-	-
response to stress	41	13	14	-	7	6	-	27	3	-	-	-	-
other	40	20	20	-	2	3	-	5	17	-	-	-	-
Total	274	123	81	69	35	34	8	102	62	36	926	653	374

## Sheet: Supplementary Table S9
Supplementary Table S9. Correlations at cell expansion stage, significant ones are highlighted on red.
	Glc	Suc	Fru	Ala	Asn	Asp	Abu	Gln	Ile	Leu	Phe	Tyr	Val	Thr	Asc	Cit	Mlt	Fum	Tom*	DHTom*	OH-Lyc*	5CQA*	Nch*	Rut*	RutP*	FW	FD	DMC	FRK	NADP-ME	JX006	JX019	JX101	JX104	JX168	JX243	JX248	JX359	JX362	JX400	JX010	JX020	JX037	JX042	JX062	JX069	JX189	JX190	JX221
Glc	1
Suc	-0.011	1
Fru	0.988	-0.035	1
Ala	-0.844	0.021	-0.786	1
Asn	-0.788	0.028	-0.731	0.942	1
Asp	-0.811	0.338	-0.78	0.859	0.801	1
Abu	-0.239	0.177	-0.185	0.519	0.684	0.328	1
Gln	-0.835	0.16	-0.795	0.948	0.967	0.848	0.632	1
Ile	-0.776	-0.015	-0.779	0.817	0.856	0.771	0.481	0.856	1
Leu	-0.87	0.082	-0.858	0.907	0.902	0.855	0.448	0.92	0.962	1
Phe	-0.185	0.022	-0.275	0.085	0.084	0.269	-0.106	0.149	0.567	0.406	1
Tyr	-0.631	-0.046	-0.616	0.741	0.656	0.79	0.247	0.679	0.841	0.798	0.634	1
Val	-0.702	0.116	-0.687	0.855	0.915	0.797	0.671	0.914	0.956	0.927	0.436	0.8	1
Thr	-0.651	0.22	-0.597	0.842	0.938	0.813	0.738	0.906	0.851	0.861	0.227	0.7	0.938	1
Asc	-0.722	0.403	-0.702	0.727	0.578	0.758	0.167	0.658	0.447	0.623	-0.048	0.429	0.492	0.508	1
Cit	-0.391	-0.231	-0.371	0.093	0.144	0.059	-0.025	0.05	0.068	0.109	-0.28	-0.137	-0.045	0	0.139	1
Mlt	0.343	0.381	0.392	-0.092	-0.071	0.209	-0.065	-0.09	-0.162	-0.159	-0.02	0.103	-0.043	0.122	-0.104	-0.447	1
Fum	0.248	-0.07	0.255	-0.424	-0.581	-0.329	-0.594	-0.526	-0.536	-0.45	-0.19	-0.273	-0.647	-0.596	-0.292	-0.03	0.052	1
Tom*	-0.767	-0.432	-0.778	0.494	0.416	0.378	-0.102	0.412	0.411	0.463	0.008	0.295	0.278	0.157	0.462	0.602	-0.572	-0.147	1
DHTom*	-0.89	-0.234	-0.862	0.82	0.662	0.692	0.078	0.696	0.596	0.709	0.031	0.599	0.53	0.444	0.707	0.291	-0.337	-0.114	0.841	1
OH-Lyc*	0.551	-0.106	0.528	-0.537	-0.319	-0.523	0.02	-0.441	-0.355	-0.488	-0.151	-0.543	-0.303	-0.267	-0.468	0.186	0.102	-0.449	-0.235	-0.619	1
5CQA*	-0.694	-0.386	-0.658	0.722	0.548	0.528	0.146	0.581	0.475	0.538	0.001	0.588	0.448	0.33	0.48	0.116	-0.304	-0.021	0.72	0.909	-0.634	1
Nch*	-0.489	-0.332	-0.467	0.286	0.239	0.137	-0.309	0.26	0.129	0.238	-0.168	0.003	0.004	0.015	0.331	0.338	-0.332	-0.031	0.624	0.525	-0.123	0.321	1
Rut*	-0.181	-0.277	-0.278	-0.095	-0.157	0.029	-0.356	-0.068	0.226	0.08	0.712	0.367	0.079	-0.16	-0.074	-0.105	-0.291	-0.01	0.385	0.207	-0.111	0.271	0.107	1
RutP*	-0.238	-0.211	-0.289	-0.088	-0.244	-0.02	-0.388	-0.113	-0.044	-0.075	0.289	0.181	-0.169	-0.313	0.062	0.071	-0.416	0.376	0.445	0.333	-0.401	0.433	0.224	0.785	1
FW	0.679	0.325	0.7	-0.376	-0.334	-0.235	-0.104	-0.346	-0.461	-0.456	-0.197	-0.319	-0.309	-0.184	-0.294	-0.648	0.808	0.04	-0.759	-0.606	0.32	-0.531	-0.337	-0.401	-0.55	1
FD	0.781	0.28	0.799	-0.496	-0.409	-0.394	-0.066	-0.438	-0.541	-0.562	-0.243	-0.456	-0.388	-0.253	-0.411	-0.584	0.716	0.002	-0.807	-0.736	0.471	-0.653	-0.341	-0.422	-0.569	0.975	1
DMC	-0.838	0.074	-0.867	0.726	0.625	0.765	0.103	0.721	0.735	0.805	0.386	0.675	0.661	0.519	0.573	-0.008	-0.174	-0.08	0.585	0.795	-0.692	0.692	0.229	0.324	0.259	-0.43	-0.593	1
FRK	-0.226	0.259	-0.199	0.154	0.16	0.168	-0.087	0.254	0.126	0.213	0.054	0.057	0.079	0.186	0.226	-0.04	0.026	0.023	-0.085	0.032	-0.193	-0.168	0.596	-0.112	0.02	-0.012	0.008	0.004	1
NADP-ME	0.067	0.589	0.086	0.096	0.128	0.2	0.143	0.106	-0.055	0.053	-0.287	-0.197	0.067	0.189	0.42	0.096	0.339	-0.423	-0.249	-0.173	0.357	-0.408	-0.059	-0.615	-0.691	0.398	0.395	-0.208	0.153	1
JX006	-0.756	-0.1	-0.722	0.833	0.615	0.659	0.152	0.683	0.57	0.701	0.059	0.644	0.541	0.442	0.707	0.041	-0.277	-0.016	0.567	0.899	-0.79	0.871	0.315	0.061	0.235	-0.471	-0.617	0.756	0.067	-0.113	1
JX019	0.589	-0.004	0.606	-0.562	-0.43	-0.474	0.149	-0.471	-0.499	-0.605	-0.223	-0.392	-0.405	-0.301	-0.71	-0.119	0.271	0.348	-0.496	-0.603	0.251	-0.325	-0.592	-0.086	0.043	0.289	0.367	-0.483	-0.366	-0.355	-0.599	1
JX101	0.626	0.206	0.573	-0.702	-0.458	-0.535	0.033	-0.483	-0.367	-0.524	0.126	-0.494	-0.314	-0.251	-0.604	-0.182	0.183	-0.158	-0.554	-0.842	0.71	-0.814	-0.331	0.094	-0.142	0.385	0.532	-0.607	0.012	0.041	-0.932	0.547	1
JX104	0.316	0.111	0.228	-0.598	-0.677	-0.321	-0.813	-0.628	-0.356	-0.367	0.292	-0.271	-0.54	-0.631	-0.258	0.099	0.083	0.44	-0.135	-0.345	0.153	-0.472	-0.032	0.219	0.109	0.124	0.12	-0.153	0.032	0.115	-0.343	-0.091	0.177	1
JX168	0.032	-0.4	0.097	-0.134	0.048	-0.256	0.089	-0.115	-0.042	-0.089	-0.218	-0.206	-0.121	0.047	-0.34	0.597	-0.177	-0.011	0.066	-0.18	0.37	-0.268	0.306	-0.238	-0.168	-0.263	-0.123	-0.45	0.29	-0.076	-0.353	0.163	0.246	-0.074	1
JX243	0.323	-0.467	0.292	-0.439	-0.567	-0.377	-0.64	-0.579	-0.226	-0.346	0.43	0.119	-0.407	-0.522	-0.414	-0.024	-0.058	0.428	-0.039	-0.169	-0.012	-0.055	-0.024	0.54	0.492	-0.131	-0.112	-0.268	-0.046	-0.465	-0.136	0.067	0.03	0.533	0.155	1
JX248	0.56	0.38	0.559	-0.485	-0.219	-0.393	0.324	-0.283	-0.365	-0.421	-0.262	-0.589	-0.214	-0.035	-0.421	-0.146	0.304	-0.194	-0.637	-0.779	0.635	-0.787	-0.392	-0.418	-0.532	0.535	0.659	-0.578	-0.023	0.33	-0.808	0.551	0.834	-0.077	0.246	-0.408	1
JX359	-0.591	0.007	-0.661	0.462	0.282	0.533	-0.175	0.422	0.566	0.568	0.653	0.684	0.461	0.232	0.505	-0.237	-0.245	-0.066	0.485	0.638	-0.608	0.592	0.195	0.708	0.573	-0.406	-0.542	0.792	0.025	-0.323	0.646	-0.548	-0.451	0.043	-0.585	0.175	-0.697	1
JX362	0.591	-0.154	0.568	-0.746	-0.54	-0.614	-0.232	-0.669	-0.495	-0.621	-0.123	-0.601	-0.533	-0.456	-0.681	0.34	0.13	0.014	-0.259	-0.696	0.837	-0.709	-0.181	-0.06	-0.226	0.224	0.367	-0.696	-0.206	0.099	-0.894	0.493	0.73	0.415	0.546	0.226	0.605	-0.674	1
JX400	0.22	-0.028	0.133	-0.15	-0.148	-0.084	-0.069	-0.084	0.232	0.076	0.685	0.271	0.173	-0.072	-0.418	-0.484	0.114	-0.04	-0.294	-0.244	-0.009	-0.096	-0.442	0.383	-0.01	0.182	0.146	0.194	-0.221	-0.227	-0.073	0.085	0.148	0.34	-0.435	0.282	-0.088	0.32	-0.022	1
JX010	-0.737	0.243	-0.688	0.849	0.723	0.787	0.37	0.823	0.522	0.674	-0.084	0.549	0.61	0.624	0.776	-0.137	0.007	-0.154	0.393	0.775	-0.706	0.731	0.278	-0.062	0.131	-0.204	-0.351	0.734	0.2	0.022	0.818	-0.402	-0.665	-0.585	-0.423	-0.523	-0.434	0.521	-0.877	-0.235	1
JX020	-0.409	-0.471	-0.396	0.513	0.438	0.287	0.286	0.462	0.41	0.353	0.145	0.507	0.443	0.288	0.193	-0.178	-0.271	-0.266	0.514	0.619	-0.323	0.826	0.165	0.477	0.451	-0.348	-0.41	0.469	-0.263	-0.548	0.557	-0.097	-0.397	-0.627	-0.292	-0.017	-0.502	0.54	-0.534	0.085	0.538	1
JX037	-0.593	0.022	-0.573	0.659	0.401	0.569	0.077	0.522	0.442	0.544	0.185	0.655	0.418	0.305	0.598	-0.13	-0.209	0.171	0.365	0.736	-0.886	0.791	0.111	0.198	0.437	-0.423	-0.566	0.669	0.074	-0.249	0.921	-0.405	-0.825	-0.248	-0.469	0.057	-0.804	0.699	-0.912	0.055	0.747	0.529	1
JX042	-0.52	-0.426	-0.538	0.555	0.554	0.293	0.381	0.574	0.609	0.533	0.32	0.51	0.605	0.419	0.237	-0.117	-0.491	-0.47	0.555	0.59	-0.235	0.682	0.262	0.519	0.359	-0.489	-0.51	0.529	-0.111	-0.475	0.506	-0.292	-0.263	-0.595	-0.176	-0.107	-0.394	0.6	-0.498	0.128	0.47	0.895	0.417	1
JX062	0.454	0.456	0.496	-0.37	-0.239	-0.288	0.098	-0.295	-0.447	-0.361	-0.493	-0.594	-0.358	-0.113	-0.245	0.049	0.366	0.222	-0.641	-0.623	0.283	-0.718	-0.26	-0.808	-0.666	0.509	0.577	-0.514	0.186	0.522	-0.514	0.345	0.37	0.174	0.31	-0.339	0.709	-0.788	0.423	-0.22	-0.329	-0.831	-0.528	-0.803	1
JX069	-0.723	-0.176	-0.645	0.834	0.699	0.64	0.374	0.7	0.539	0.637	-0.072	0.636	0.565	0.585	0.65	0.125	-0.238	-0.097	0.534	0.831	-0.676	0.839	0.292	0.019	0.26	-0.512	-0.61	0.554	0.072	-0.215	0.848	-0.363	-0.75	-0.659	-0.04	-0.163	-0.601	0.442	-0.758	-0.397	0.798	0.637	0.777	0.567	-0.473	1
JX189	-0.127	0.084	-0.106	-0.159	-0.14	0.148	-0.333	-0.217	-0.196	-0.142	-0.204	-0.12	-0.268	-0.107	0.09	0.617	0.208	0.28	0.258	0.055	0.112	-0.112	0.067	-0.042	0.095	-0.134	-0.157	-0.056	-0.141	0.113	-0.215	0.156	0.033	0.308	0.349	0.087	0.057	-0.21	0.443	-0.506	-0.163	-0.373	-0.258	-0.476	0.211	-0.048	1
JX190	0.495	-0.156	0.522	-0.512	-0.28	-0.651	0.135	-0.418	-0.438	-0.479	-0.469	-0.728	-0.418	-0.269	-0.588	0.352	-0.103	-0.006	-0.322	-0.623	0.674	-0.639	-0.037	-0.512	-0.481	0.158	0.341	-0.714	0.042	0.179	-0.69	0.419	0.555	0.054	0.709	-0.123	0.689	-0.889	0.75	-0.221	-0.657	-0.538	-0.789	-0.421	0.683	-0.53	0.114	1
JX221	0.729	0.15	0.692	-0.834	-0.758	-0.58	-0.526	-0.81	-0.642	-0.69	-0.054	-0.595	-0.694	-0.616	-0.584	0.028	0.389	0.344	-0.546	-0.79	0.557	-0.834	-0.297	-0.173	-0.284	0.516	0.586	-0.638	-0.077	0.263	-0.8	0.374	0.586	0.752	0.21	0.332	0.501	-0.55	0.796	0.154	-0.827	-0.809	-0.719	-0.83	0.609	-0.873	0.379	0.529	1
JX247	-0.216	-0.637	-0.197	0.353	0.323	0.015	0.329	0.311	0.331	0.221	0.15	0.388	0.345	0.186	-0.054	-0.118	-0.41	-0.287	0.376	0.406	-0.143	0.654	0.152	0.427	0.394	-0.394	-0.377	0.182	-0.169	-0.592	0.392	-0.019	-0.25	-0.603	-0.02	0.16	-0.417	0.331	-0.357	0.135	0.266	0.902	0.386	0.854	-0.745	0.514	-0.523	-0.258	-0.702
JX254	0.165	0.256	0.198	-0.167	-0.165	-0.157	0.331	-0.124	-0.285	-0.265	-0.273	-0.177	-0.18	-0.061	-0.13	-0.039	-0.086	0.426	-0.303	-0.207	-0.295	-0.017	-0.473	-0.149	0.276	-0.119	-0.075	-0.184	-0.134	-0.314	-0.075	0.669	0.133	-0.311	0.031	-0.08	0.249	-0.231	-0.074	-0.231	0.076	-0.004	0.164	-0.135	0.253	0.175	0.076	0.109	-0.089
JX265	0.688	0.566	0.668	-0.597	-0.608	-0.421	-0.195	-0.535	-0.565	-0.536	-0.062	-0.449	-0.496	-0.392	-0.301	-0.506	0.392	0.428	-0.876	-0.756	0.046	-0.722	-0.472	-0.322	-0.228	0.628	0.661	-0.485	0.185	0.251	-0.482	0.355	0.447	0.398	-0.183	0.085	0.506	-0.34	0.176	0.177	-0.358	-0.67	-0.249	-0.689	0.669	-0.559	-0.125	0.232	0.613
JX320	-0.42	-0.126	-0.431	0.518	0.371	0.49	-0.022	0.456	0.354	0.39	0.152	0.484	0.38	0.22	0.374	-0.35	0.116	-0.146	0.425	0.64	-0.418	0.729	0.181	0.335	0.229	0.024	-0.142	0.691	-0.215	-0.194	0.613	-0.313	-0.532	-0.255	-0.688	-0.177	-0.54	0.655	-0.62	0.259	0.66	0.727	0.546	0.571	-0.647	0.412	-0.266	-0.751	-0.566
JX331	0.489	-0.299	0.546	-0.5	-0.5	-0.599	-0.184	-0.626	-0.577	-0.581	-0.419	-0.461	-0.617	-0.473	-0.437	0.374	-0.109	0.48	-0.249	-0.406	0.213	-0.325	-0.148	-0.334	-0.036	-0.049	0.068	-0.711	-0.093	-0.08	-0.353	0.409	0.126	0.184	0.62	0.446	0.153	-0.646	0.489	-0.36	-0.585	-0.423	-0.276	-0.52	0.43	-0.149	0.327	0.596	0.46
JX364	-0.662	-0.453	-0.68	0.457	0.332	0.401	-0.094	0.349	0.491	0.461	0.369	0.597	0.358	0.198	0.373	0.291	-0.484	-0.064	0.814	0.764	-0.418	0.763	0.352	0.695	0.703	-0.762	-0.828	0.58	-0.151	-0.541	0.587	-0.354	-0.487	-0.179	-0.049	0.306	-0.741	0.719	-0.389	-0.096	0.372	0.692	0.561	0.69	-0.876	0.65	0.141	-0.595	-0.619
JX386	-0.608	0.207	-0.575	0.671	0.509	0.749	0.053	0.543	0.406	0.569	-0.073	0.483	0.416	0.412	0.634	0.064	0.207	0.09	0.371	0.69	-0.628	0.599	0.043	-0.195	-0.097	-0.084	-0.281	0.741	-0.168	0.183	0.73	-0.374	-0.778	-0.102	-0.458	-0.355	-0.495	0.406	-0.604	-0.049	0.711	0.19	0.615	0.051	-0.124	0.529	0.206	-0.591	-0.384
JX389	0.807	0.288	0.798	-0.636	-0.685	-0.561	-0.295	-0.615	-0.666	-0.661	-0.119	-0.462	-0.597	-0.543	-0.466	-0.634	0.429	0.47	-0.849	-0.724	0.075	-0.572	-0.382	-0.252	-0.166	0.728	0.754	-0.542	0.13	0.091	-0.439	0.397	0.362	0.355	-0.24	0.222	0.361	-0.341	0.149	0.3	-0.374	-0.448	-0.209	-0.571	0.502	-0.561	-0.311	0.197	0.567
JX423	0.37	-0.374	0.443	-0.192	-0.15	-0.434	0.235	-0.262	-0.31	-0.384	-0.37	-0.233	-0.241	-0.166	-0.309	0.282	-0.143	-0.118	-0.146	-0.262	0.412	-0.088	-0.078	-0.235	-0.054	-0.087	0.055	-0.707	-0.047	0.004	-0.222	0.303	0.12	-0.273	0.54	0.267	0.101	-0.571	0.323	-0.278	-0.356	0.039	-0.185	-0.069	0.085	0.04	-0.075	0.482	0.045
JX012	-0.92	0.11	-0.915	0.87	0.757	0.828	0.305	0.831	0.716	0.818	0.158	0.653	0.714	0.631	0.838	0.169	-0.294	-0.308	0.697	0.905	-0.601	0.781	0.311	0.207	0.267	-0.561	-0.689	0.856	0.036	-0.016	0.843	-0.581	-0.675	-0.423	-0.342	-0.381	-0.579	0.703	-0.757	-0.18	0.859	0.562	0.725	0.61	-0.556	0.791	-0.014	-0.687	-0.834
JX014	-0.693	-0.451	-0.709	0.591	0.582	0.36	0.161	0.517	0.591	0.612	0.078	0.329	0.497	0.348	0.416	0.459	-0.585	-0.423	0.846	0.739	-0.1	0.607	0.436	0.194	0.041	-0.628	-0.664	0.583	-0.233	-0.071	0.55	-0.594	-0.505	-0.239	0.034	-0.214	-0.467	0.415	-0.262	-0.101	0.329	0.477	0.258	0.643	-0.526	0.469	-0.006	-0.192	-0.555
JX018	-0.82	-0.139	-0.787	0.726	0.736	0.568	0.468	0.762	0.699	0.711	0.152	0.558	0.666	0.63	0.489	0.417	-0.491	-0.368	0.633	0.689	-0.356	0.613	0.432	0.216	0.334	-0.778	-0.781	0.497	0.317	-0.218	0.58	-0.351	-0.4	-0.546	0.248	-0.191	-0.428	0.376	-0.457	-0.264	0.566	0.516	0.494	0.633	-0.485	0.727	-0.065	-0.259	-0.794
JX025	0.638	0.095	0.652	-0.335	-0.127	-0.391	0.478	-0.259	-0.2	-0.33	-0.132	-0.321	-0.037	0.037	-0.476	-0.159	0.271	-0.398	-0.643	-0.712	0.692	-0.592	-0.656	-0.423	-0.666	0.479	0.594	-0.635	-0.363	0.358	-0.614	0.469	0.59	-0.153	0.185	-0.173	0.736	-0.662	0.529	0.185	-0.516	-0.288	-0.616	-0.245	0.485	-0.468	-0.182	0.595	0.393
JX031	-0.673	-0.367	-0.706	0.548	0.57	0.379	0.364	0.54	0.729	0.649	0.386	0.528	0.641	0.442	0.273	0.433	-0.651	-0.459	0.717	0.611	-0.14	0.582	0.126	0.435	0.274	-0.819	-0.821	0.554	-0.265	-0.29	0.479	-0.339	-0.333	-0.295	0.057	-0.038	-0.451	0.492	-0.246	0.123	0.25	0.563	0.351	0.734	-0.653	0.477	-0.09	-0.254	-0.618
JX046	-0.374	0.286	-0.341	0.345	0.487	0.488	0.445	0.448	0.253	0.261	-0.198	0.111	0.381	0.5	0.389	0.39	0.186	-0.594	0.295	0.211	0.314	0.092	0.078	-0.1	-0.137	-0.088	-0.088	0.098	-0.042	0.376	-0.057	0.015	0.12	-0.418	0.132	-0.554	0.254	-0.129	0.133	-0.438	0.302	0.125	-0.196	0.112	-0.019	0.182	0.425	0.012	-0.221
JX054	0.55	0.382	0.553	-0.685	-0.553	-0.494	-0.223	-0.544	-0.622	-0.606	-0.29	-0.684	-0.607	-0.409	-0.426	0.084	0.268	0.324	-0.576	-0.752	0.416	-0.83	-0.064	-0.355	-0.2	0.388	0.507	-0.668	0.404	0.259	-0.758	0.444	0.653	0.396	0.414	0.016	0.668	-0.683	0.628	-0.197	-0.548	-0.803	-0.649	-0.775	0.777	-0.668	0.29	0.664	0.738
JX061	0.606	0.37	0.593	-0.745	-0.688	-0.498	-0.414	-0.649	-0.727	-0.706	-0.293	-0.689	-0.72	-0.587	-0.433	0.061	0.369	0.401	-0.525	-0.706	0.416	-0.735	-0.119	-0.275	-0.127	0.47	0.548	-0.619	0.237	0.287	-0.705	0.442	0.535	0.569	0.178	0.106	0.505	-0.602	0.62	-0.04	-0.552	-0.752	-0.573	-0.84	0.668	-0.756	0.316	0.509	0.814
JX095	0.182	-0.05	0.192	0.006	0.225	0.076	0.207	0.104	0.196	0.074	0.16	0.071	0.269	0.326	-0.21	-0.166	0.499	-0.653	-0.205	-0.285	0.652	-0.347	-0.019	-0.077	-0.575	0.488	0.512	-0.201	-0.007	0.334	-0.442	-0.007	0.46	-0.121	0.199	-0.189	0.462	-0.257	0.417	0.149	-0.224	-0.05	-0.61	0.041	0.097	-0.327	-0.012	0.242	0.217
JX102	-0.437	0.369	-0.523	0.133	-0.031	0.295	-0.391	0.137	0.205	0.322	0.36	0.172	0.064	-0.059	0.474	-0.032	-0.307	0.315	0.275	0.349	-0.591	0.142	0.206	0.322	0.392	-0.325	-0.42	0.608	0.235	-0.04	0.403	-0.495	-0.307	0.439	-0.45	0.022	-0.398	0.673	-0.452	0.12	0.301	-0.13	0.462	0.02	-0.171	0.098	0.04	-0.508	-0.112
JX107	-0.543	-0.35	-0.578	0.176	0.031	0.158	-0.59	0.064	0.188	0.277	0.169	0.16	-0.056	-0.159	0.32	0.413	-0.487	0.295	0.731	0.598	-0.382	0.387	0.707	0.397	0.471	-0.58	-0.637	0.472	0.223	-0.271	0.429	-0.603	-0.479	0.367	0.097	0.308	-0.655	0.517	-0.202	-0.188	0.137	0.082	0.314	0.187	-0.408	0.268	0.286	-0.288	-0.157
JX114	0.347	0.248	0.235	-0.33	-0.356	-0.157	-0.19	-0.277	0.058	-0.083	0.736	0.151	0.026	-0.165	-0.149	-0.533	0.055	-0.155	-0.397	-0.404	0.135	-0.378	-0.46	0.488	0.098	0.204	0.207	-0.053	-0.126	0.028	-0.245	-0.088	0.385	0.437	-0.455	0.389	0.068	0.389	0.041	0.672	-0.349	-0.116	-0.051	0.028	-0.198	-0.428	-0.358	-0.276	0.268
JX120	-0.847	0.094	-0.896	0.562	0.417	0.613	-0.07	0.524	0.531	0.629	0.264	0.458	0.42	0.276	0.715	0.327	-0.483	-0.041	0.777	0.81	-0.574	0.633	0.353	0.416	0.497	-0.703	-0.811	0.829	0.01	-0.123	0.701	-0.577	-0.58	0.002	-0.333	-0.138	-0.636	0.771	-0.562	-0.106	0.593	0.349	0.633	0.441	-0.553	0.54	0.167	-0.636	-0.566
JX125	0.123	0.163	0.039	-0.506	-0.559	-0.306	-0.771	-0.478	-0.353	-0.286	0.131	-0.407	-0.534	-0.558	-0.065	0.081	-0.145	0.471	0.01	-0.205	0.004	-0.43	0.321	0.201	0.216	0.012	0.026	-0.039	0.324	0.03	-0.274	-0.22	0.204	0.793	0.006	0.28	0.019	0.114	0.252	-0.006	-0.359	-0.572	-0.237	-0.421	0.205	-0.488	0.279	0.093	0.537
JX137	-0.864	0.03	-0.876	0.85	0.759	0.762	0.215	0.834	0.823	0.907	0.347	0.689	0.764	0.634	0.676	-0.022	-0.263	-0.285	0.57	0.818	-0.625	0.665	0.383	0.19	0.091	-0.429	-0.564	0.92	0.194	-0.043	0.823	-0.714	-0.652	-0.267	-0.341	-0.324	-0.579	0.747	-0.774	0.115	0.764	0.461	0.67	0.608	-0.489	0.629	-0.256	-0.631	-0.738
JX138	-0.342	0.137	-0.253	0.487	0.425	0.623	0.232	0.407	0.353	0.397	0.106	0.641	0.395	0.551	0.286	-0.124	0.446	0.194	-0.047	0.324	-0.595	0.355	-0.133	-0.079	0.077	-0.02	-0.143	0.314	0.111	-0.178	0.383	0.103	-0.353	-0.367	0.041	0.02	-0.227	0.176	-0.414	-0.208	0.501	0.186	0.469	0.014	-0.051	0.618	0.275	-0.431	-0.325
JX139	-0.513	-0.024	-0.599	0.4	0.342	0.423	0.077	0.453	0.696	0.617	0.806	0.67	0.598	0.348	0.254	-0.277	-0.339	-0.204	0.337	0.436	-0.467	0.426	0.011	0.716	0.449	-0.437	-0.518	0.737	-0.02	-0.428	0.457	-0.367	-0.19	-0.045	-0.444	0.109	-0.45	0.891	-0.528	0.521	0.354	0.514	0.515	0.693	-0.701	0.302	-0.37	-0.668	-0.522
JX142	0.004	0.481	-0.055	-0.262	-0.42	0.046	-0.713	-0.251	-0.287	-0.158	0.127	-0.15	-0.386	-0.386	0.233	-0.184	0.188	0.504	-0.083	-0.038	-0.309	-0.22	0.248	0.157	0.282	0.195	0.114	0.159	0.434	0.146	-0.002	-0.263	-0.032	0.665	-0.366	0.16	-0.15	0.309	-0.129	0.017	0.052	-0.434	0.121	-0.443	0.133	-0.269	0.211	-0.319	0.34
JX148	-0.052	-0.591	-0.02	-0.167	-0.083	-0.359	-0.184	-0.235	-0.191	-0.158	-0.398	-0.389	-0.325	-0.236	-0.271	0.604	-0.424	0.294	0.376	0.08	0.143	0	0.401	-0.162	-0.021	-0.348	-0.265	-0.159	-0.074	-0.274	-0.136	0.078	-0.028	0.041	0.692	0.081	0.046	-0.369	0.401	-0.46	-0.311	-0.141	-0.33	-0.06	0.181	0.018	0.413	0.565	0.15
JX152	-0.649	-0.264	-0.695	0.319	0.237	0.182	-0.147	0.282	0.313	0.366	0.099	0.131	0.169	0.027	0.498	0.527	-0.802	-0.166	0.854	0.65	-0.182	0.467	0.64	0.438	0.517	-0.813	-0.8	0.422	0.129	-0.162	0.451	-0.612	-0.362	-0.01	0.072	0.032	-0.524	0.515	-0.254	-0.312	0.251	0.326	0.318	0.515	-0.564	0.402	0.085	-0.235	-0.473
JX153	0.568	-0.304	0.538	-0.718	-0.589	-0.684	-0.419	-0.724	-0.483	-0.58	-0.087	-0.589	-0.59	-0.565	-0.608	0.374	-0.04	0.073	-0.173	-0.601	0.762	-0.665	-0.012	-0.07	-0.242	0.14	0.28	-0.683	-0.125	0.146	-0.737	0.194	0.526	0.579	0.557	0.399	0.376	-0.577	0.904	0.004	-0.927	-0.587	-0.796	-0.497	0.366	-0.721	0.332	0.721	0.802
JX158	0.385	0.206	0.451	-0.384	-0.327	-0.333	-0.172	-0.4	-0.659	-0.534	-0.773	-0.712	-0.591	-0.334	-0.106	0.343	0.298	0.225	-0.274	-0.393	0.415	-0.502	0.12	-0.717	-0.443	0.395	0.465	-0.62	0.182	0.545	-0.446	0.212	0.197	0.184	0.412	-0.212	0.468	-0.81	0.503	-0.577	-0.3	-0.671	-0.527	-0.772	0.778	-0.356	0.461	0.643	0.565
JX160	-0.162	0.125	-0.27	-0.154	-0.189	0.149	-0.226	-0.089	0.206	0.079	0.697	0.324	0.098	-0.093	-0.023	0.02	-0.152	0.061	0.212	0.056	-0.12	0.082	-0.286	0.821	0.657	-0.375	-0.408	0.336	-0.282	-0.399	-0.047	0.118	0.182	0.345	-0.32	0.373	-0.215	0.583	0.046	0.407	-0.1	0.173	0.153	0.199	-0.512	-0.106	0.216	-0.464	0.018
JX172	-0.706	0.058	-0.714	0.609	0.386	0.562	-0.026	0.508	0.349	0.479	0.045	0.442	0.333	0.23	0.813	0.058	-0.363	-0.041	0.668	0.84	-0.643	0.772	0.386	0.336	0.545	-0.505	-0.625	0.677	0.044	-0.114	0.812	-0.563	-0.684	-0.261	-0.474	-0.129	-0.694	0.753	-0.775	-0.275	0.772	0.573	0.789	0.532	-0.639	0.736	-0.031	-0.768	-0.741
JX174	0.004	-0.168	-0.121	-0.285	-0.334	-0.192	-0.441	-0.23	0.096	-0.019	0.703	0.132	-0.071	-0.314	-0.206	-0.294	-0.352	0.177	0.145	-0.013	-0.154	0.014	0.021	0.845	0.607	-0.238	-0.245	0.286	-0.07	-0.575	-0.052	-0.086	0.205	0.407	-0.314	0.475	-0.231	0.641	-0.043	0.519	-0.202	0.207	0.09	0.357	-0.526	-0.213	-0.203	-0.349	0.025
JX181	-0.448	0.061	-0.456	0.236	0.071	0.503	-0.387	0.166	0.094	0.158	0.132	0.38	0.043	0.019	0.429	0.044	0.189	0.225	0.503	0.558	-0.433	0.528	0.263	0.498	0.618	-0.176	-0.324	0.516	-0.048	-0.252	0.368	-0.132	-0.357	0.057	-0.365	0.123	-0.507	0.575	-0.312	-0.187	0.476	0.379	0.423	0.165	-0.525	0.371	0.469	-0.718	-0.257
JX182	0.687	0.082	0.608	-0.855	-0.724	-0.705	-0.421	-0.749	-0.557	-0.658	0.058	-0.675	-0.611	-0.625	-0.572	0.04	0.049	0.025	-0.407	-0.794	0.764	-0.854	-0.152	0.048	-0.172	0.343	0.479	-0.656	-0.015	0.235	-0.862	0.238	0.767	0.663	0.205	0.267	0.56	-0.44	0.82	0.206	-0.877	-0.646	-0.813	-0.517	0.4	-0.939	0.12	0.59	0.85
JX196	0.269	0.145	0.203	-0.533	-0.427	-0.355	-0.382	-0.426	-0.164	-0.24	0.317	-0.302	-0.304	-0.309	-0.294	0.268	-0.095	-0.012	-0.215	-0.524	0.485	-0.729	0.103	0.128	-0.046	-0.031	0.089	-0.421	0.403	0.232	-0.588	-0.087	0.549	0.679	0.433	0.368	0.28	-0.219	0.608	0.12	-0.694	-0.698	-0.541	-0.454	0.301	-0.651	0.193	0.441	0.648
JX201	-0.042	0.314	-0.124	-0.338	-0.497	-0.072	-0.689	-0.379	-0.26	-0.18	0.165	-0.189	-0.423	-0.503	0.185	0.302	-0.191	0.452	0.145	-0.009	-0.145	-0.194	0.096	0.243	0.384	-0.233	-0.256	0.072	0.124	0.141	-0.013	-0.249	-0.082	0.818	-0.18	0.351	-0.276	0.249	0.094	0.023	-0.216	-0.493	0.104	-0.462	0.045	-0.292	0.394	-0.167	0.406
JX202	0.343	0.581	0.297	-0.44	-0.511	-0.122	-0.269	-0.401	-0.278	-0.281	0.264	-0.092	-0.308	-0.303	-0.163	-0.134	0.25	0.471	-0.557	-0.487	-0.139	-0.484	-0.527	-0.009	0.105	0.168	0.163	-0.196	0.104	0.13	-0.263	0.279	0.222	0.605	-0.19	0.32	0.116	-0.052	0.13	0.328	-0.311	-0.611	0.035	-0.659	0.383	-0.42	0.136	-0.037	0.531
JX211	0.398	-0.509	0.457	-0.434	-0.294	-0.484	-0.086	-0.441	-0.411	-0.487	-0.354	-0.374	-0.442	-0.305	-0.75	0.253	0.16	0.39	-0.137	-0.35	0.311	-0.185	-0.06	-0.177	-0.073	0.122	0.204	-0.464	-0.197	-0.406	-0.491	0.707	0.295	-0.014	0.627	0.219	0.308	-0.654	0.625	-0.133	-0.486	-0.117	-0.502	-0.275	0.309	-0.25	0.354	0.616	0.396
JX217	0.288	0.102	0.244	-0.102	-0.1	-0.047	0.154	-0.055	0.074	-0.082	0.488	0.262	0.175	0.073	-0.033	-0.621	0.14	-0.413	-0.311	-0.245	0.178	-0.096	-0.36	0.483	0.197	0.227	0.243	-0.156	-0.132	-0.086	-0.161	0.058	0.376	-0.185	-0.368	0.233	0.11	0.319	-0.098	0.313	-0.055	0.353	0.019	0.372	-0.418	-0.041	-0.424	-0.349	-0.132
JX219	-0.571	0.474	-0.633	0.493	0.358	0.687	-0.085	0.517	0.589	0.664	0.572	0.594	0.524	0.385	0.603	-0.245	0.044	-0.076	0.184	0.451	-0.59	0.268	0.075	0.271	0.127	-0.135	-0.291	0.788	0.244	0.146	0.555	-0.605	-0.401	0.213	-0.607	-0.136	-0.439	0.78	-0.637	0.367	0.54	0.056	0.578	0.174	-0.283	0.226	-0.151	-0.734	-0.304
JX231	0.175	0.114	0.187	-0.334	-0.156	-0.341	0.065	-0.186	-0.412	-0.393	-0.521	-0.668	-0.343	-0.193	-0.091	0.419	-0.116	-0.249	0.027	-0.312	0.657	-0.425	0.325	-0.236	-0.115	0.043	0.194	-0.526	0.264	0.322	-0.548	0.173	0.519	-0.077	0.473	-0.326	0.562	-0.583	0.555	-0.554	-0.27	-0.294	-0.649	-0.215	0.36	-0.34	0.263	0.64	0.246
JX232	-0.306	0.212	-0.289	0.13	0.239	0.162	0.122	0.229	0.246	0.277	0.033	-0.003	0.169	0.266	0.17	0.584	-0.204	-0.206	0.094	-0.02	0.155	-0.29	0.364	-0.222	-0.157	-0.361	-0.274	-0.109	0.657	0.354	-0.088	-0.284	0.091	0.13	0.625	-0.083	0.092	-0.237	0.198	-0.275	-0.108	-0.482	-0.165	-0.249	0.312	-0.038	0.212	0.376	0.089
JX249	-0.051	0.012	0.033	0.317	0.38	0.342	0.543	0.303	0.236	0.152	0.019	0.438	0.393	0.52	0.115	-0.068	0.353	-0.397	-0.114	0.046	0.074	0.177	-0.263	-0.016	-0.024	0.041	0.04	-0.152	-0.088	-0.004	0.022	0.259	0.063	-0.632	0.179	-0.028	0.093	-0.105	-0.062	-0.244	0.221	0.362	0.083	0.217	-0.172	0.427	0.086	-0.141	-0.323
JX258	-0.015	0.197	0.024	-0.082	-0.112	0.037	-0.041	-0.121	-0.317	-0.244	-0.495	-0.271	-0.27	-0.174	0.149	0.629	0.088	0.046	0.154	0.018	0.24	-0.015	-0.007	-0.3	0.002	-0.11	-0.086	-0.261	-0.084	0.393	-0.079	0.157	-0.108	0.118	0.171	-0.099	-0.006	-0.402	0.285	-0.394	-0.055	-0.255	-0.085	-0.456	0.23	-0.056	0.529	0.197	0.2
JX260	-0.428	0.054	-0.349	0.363	0.541	0.387	0.546	0.449	0.346	0.357	-0.206	0.171	0.379	0.571	0.077	0.565	0.017	-0.143	0.191	0.174	-0.018	0.097	0.049	-0.302	-0.149	-0.349	-0.317	0.096	0.131	-0.014	0.006	0.257	0.006	-0.447	0.609	-0.38	0.212	-0.336	0.136	-0.432	0.197	-0.04	-0.093	-0.014	0.244	0.327	0.454	0.301	-0.205
JX279	0.423	-0.139	0.481	-0.104	-0.147	-0.19	-0.027	-0.264	-0.167	-0.149	-0.108	0.002	-0.147	-0.051	-0.286	-0.336	0.369	0.351	-0.524	-0.281	-0.138	-0.186	-0.401	-0.474	-0.497	0.45	0.413	-0.24	-0.213	0.047	-0.026	0.159	-0.131	0.07	0.058	0.202	0.087	-0.3	0.004	0.138	-0.209	-0.275	-0.01	-0.364	0.415	-0.033	-0.086	0.156	0.296
JX287	0.658	0.037	0.723	-0.375	-0.386	-0.486	0.067	-0.38	-0.566	-0.579	-0.338	-0.332	-0.422	-0.275	-0.337	-0.477	0.287	0.209	-0.67	-0.53	0.12	-0.313	-0.178	-0.283	-0.054	0.5	0.58	-0.7	0.242	-0.03	-0.321	0.434	0.303	-0.228	0.115	0.179	0.329	-0.46	0.059	-0.155	-0.18	-0.077	-0.128	-0.238	0.307	-0.107	-0.332	0.261	0.157
JX301	0.402	0.077	0.481	0.052	0.09	-0.129	0.478	0.013	-0.181	-0.146	-0.427	-0.139	0.02	0.157	-0.188	-0.488	0.387	0.046	-0.587	-0.279	-0.049	-0.083	-0.489	-0.663	-0.594	0.577	0.563	-0.238	-0.26	0.139	-0.026	0.381	-0.011	-0.464	-0.128	-0.362	0.388	-0.442	-0.141	0.019	0.112	0.003	-0.03	-0.13	0.461	0.067	-0.348	0.213	-0.022
JX303	0.519	-0.172	0.525	-0.297	-0.256	-0.43	0.081	-0.288	-0.261	-0.306	-0.12	-0.249	-0.216	-0.24	-0.648	-0.468	0.211	0.361	-0.522	-0.409	-0.032	-0.156	-0.471	-0.285	-0.329	0.465	0.465	-0.149	-0.333	-0.266	-0.194	0.523	0.118	0.011	-0.16	-0.019	0.264	-0.312	0.084	0.517	-0.234	-0.048	-0.136	-0.15	0.333	-0.327	-0.401	0.272	0.248
JX336	0.347	0.246	0.252	-0.303	-0.383	-0.132	-0.416	-0.332	-0.086	-0.121	0.471	-0.001	-0.125	-0.262	-0.014	-0.548	0.206	-0.007	-0.342	-0.301	0.08	-0.366	-0.294	0.23	-0.136	0.431	0.376	0.019	-0.167	0.237	-0.158	-0.278	0.183	0.562	-0.555	0.245	0.04	0.335	0.001	0.513	-0.267	-0.263	-0.087	-0.157	-0.021	-0.445	-0.213	-0.277	0.389
JX345	-0.025	-0.166	-0.151	-0.228	-0.249	-0.104	-0.357	-0.154	0.242	0.071	0.851	0.276	0.07	-0.207	-0.233	-0.177	-0.293	-0.042	0.147	-0.041	0.007	-0.015	-0.028	0.888	0.548	-0.288	-0.28	0.238	-0.039	-0.459	-0.087	-0.123	0.236	0.447	-0.234	0.549	-0.274	0.611	0.053	0.664	-0.283	0.196	0.056	0.35	-0.59	-0.272	-0.22	-0.335	0.051
JX360	0.191	-0.17	0.237	-0.373	-0.313	-0.454	-0.197	-0.393	-0.501	-0.43	-0.615	-0.637	-0.564	-0.414	-0.28	0.697	-0.205	0.346	0.043	-0.229	0.314	-0.303	0.264	-0.462	-0.125	-0.151	-0.03	-0.518	0.18	0.139	-0.326	0.218	0.083	0.242	0.689	0.052	0.191	-0.711	0.541	-0.473	-0.431	-0.53	-0.4	-0.556	0.541	-0.256	0.43	0.74	0.431
JX365	-0.241	-0.356	-0.173	0.17	0.164	0.035	-0.188	0.086	-0.182	-0.044	-0.674	-0.285	-0.201	-0.09	0.15	0.48	-0.014	0.06	0.513	0.392	0.104	0.293	0.663	-0.333	-0.138	-0.03	-0.05	0.035	0.07	0.125	0.147	-0.178	-0.346	-0.124	0.296	-0.282	-0.136	-0.278	0.097	-0.566	0.189	0.072	-0.131	-0.046	0.074	0.168	0.366	0.222	-0.066
JX382	0.521	0.252	0.582	-0.139	-0.039	-0.22	0.288	-0.123	-0.224	-0.224	-0.26	-0.252	-0.062	0.115	-0.096	-0.31	0.417	-0.327	-0.695	-0.558	0.448	-0.582	-0.201	-0.63	-0.726	0.632	0.708	-0.645	0.249	0.624	-0.376	0.02	0.341	-0.152	0.214	-0.168	0.555	-0.585	0.202	-0.132	-0.241	-0.424	-0.404	-0.37	0.582	-0.249	-0.266	0.441	0.297
JX383	-0.819	-0.043	-0.763	0.771	0.752	0.586	0.46	0.76	0.519	0.625	-0.223	0.348	0.55	0.586	0.71	0.476	-0.437	-0.389	0.697	0.77	-0.309	0.641	0.522	-0.05	0.171	-0.641	-0.662	0.457	0.237	0.05	0.632	-0.443	-0.512	-0.63	0.16	-0.453	-0.354	0.251	-0.492	-0.576	0.701	0.464	0.454	0.53	-0.339	0.786	0.059	-0.221	-0.8
JX384	-0.613	0.119	-0.553	0.766	0.633	0.808	0.307	0.677	0.575	0.615	0.192	0.804	0.634	0.633	0.659	0.007	0.17	-0.29	0.33	0.654	-0.485	0.655	0.099	0.14	0.219	-0.268	-0.394	0.48	0.127	0.043	0.681	-0.344	-0.58	-0.451	-0.211	-0.056	-0.56	0.482	-0.639	-0.145	0.718	0.515	0.699	0.375	-0.498	0.767	0.015	-0.7	-0.668
JX385	-0.206	0.611	-0.254	0.159	-0.014	0.306	-0.016	0.198	0.075	0.16	0.249	0.227	0.129	0.066	0.532	-0.441	-0.066	0.13	-0.079	0.18	-0.576	0.164	-0.109	0.279	0.457	-0.065	-0.145	0.362	0.219	-0.007	0.361	-0.199	-0.147	-0.023	-0.67	-0.085	-0.208	0.601	-0.643	0.041	0.502	0.139	0.583	0.142	-0.223	0.26	-0.241	-0.654	-0.338
JX390	-0.64	-0.053	-0.674	0.248	0.095	0.256	-0.266	0.169	0.163	0.276	-0.007	0.108	0.009	-0.082	0.518	0.639	-0.651	0.224	0.769	0.637	-0.42	0.471	0.424	0.303	0.589	-0.814	-0.847	0.466	0.038	-0.155	0.503	-0.413	-0.507	0.18	-0.008	0.078	-0.592	0.451	-0.27	-0.341	0.281	0.114	0.465	0.165	-0.363	0.403	0.373	-0.301	-0.315
JX396	-0.173	0.385	-0.225	0.15	0.107	0.197	-0.093	0.241	0.023	0.149	-0.097	-0.145	0.074	0.007	0.325	-0.362	0.093	-0.07	0.073	0.184	-0.17	0.08	0.205	-0.07	-0.14	0.313	0.219	0.455	0.093	0.258	0.194	-0.312	-0.117	0.058	-0.653	-0.574	0.043	0.298	-0.353	0.161	0.425	0.044	0.091	0.092	0.033	-0.128	-0.263	-0.275	-0.122
JX408	0.515	0.074	0.465	-0.643	-0.484	-0.489	-0.385	-0.547	-0.391	-0.441	-0.026	-0.586	-0.458	-0.422	-0.51	0.124	0.227	0.013	-0.344	-0.656	0.698	-0.799	-0.025	-0.199	-0.465	0.433	0.521	-0.476	0.057	0.374	-0.752	0.118	0.592	0.655	0.284	0.066	0.542	-0.514	0.788	0.197	-0.747	-0.74	-0.831	-0.607	0.56	-0.894	0.22	0.635	0.858
JX417	-0.347	-0.564	-0.33	0.082	0.102	-0.151	-0.174	-0.005	0.049	0.109	-0.287	-0.204	-0.126	-0.127	0.011	0.791	-0.643	0.131	0.638	0.357	0.038	0.2	0.579	-0.088	0.057	-0.623	-0.558	0.056	0.045	-0.145	0.157	-0.279	-0.298	0.092	0.613	0.069	-0.261	-0.143	0.195	-0.409	-0.147	-0.066	-0.079	0.07	-0.016	0.168	0.32	0.391	-0.051
JX082	0.399	0.244	0.364	-0.21	-0.163	-0.128	0.229	-0.077	0.01	-0.152	0.476	0.18	0.121	0.058	-0.257	-0.697	0.247	-0.237	-0.575	-0.458	0.12	-0.26	-0.447	0.35	0.154	0.323	0.362	-0.242	0.093	-0.155	-0.292	0.306	0.511	-0.153	-0.277	0.199	0.264	0.136	-0.052	0.456	-0.11	0.184	-0.026	0.188	-0.171	-0.193	-0.527	-0.183	-0.02
JX098	-0.611	0.449	-0.608	0.594	0.424	0.688	0.055	0.585	0.306	0.489	-0.05	0.357	0.357	0.337	0.733	-0.191	0.089	0.082	0.314	0.643	-0.714	0.56	0.199	-0.002	0.194	-0.067	-0.24	0.762	0.146	0.092	0.694	-0.371	-0.589	-0.201	-0.657	-0.48	-0.399	0.575	-0.784	-0.095	0.881	0.3	0.678	0.211	-0.214	0.505	-0.04	-0.707	-0.542
JX100	-0.694	-0.53	-0.66	0.653	0.578	0.372	0.176	0.508	0.457	0.524	-0.18	0.326	0.393	0.301	0.435	0.527	-0.522	-0.214	0.867	0.845	-0.267	0.802	0.443	0.048	0.122	-0.647	-0.701	0.529	-0.255	-0.154	0.696	-0.456	-0.724	-0.376	0.075	-0.178	-0.607	0.303	-0.367	-0.273	0.459	0.571	0.438	0.572	-0.505	0.671	0.066	-0.219	-0.647
JX116	-0.433	-0.338	-0.522	-0.009	0.004	0.024	-0.32	0.005	0.324	0.264	0.437	0.122	0.079	-0.114	-0.019	0.572	-0.629	0.028	0.656	0.316	-0.015	0.162	0.303	0.564	0.413	-0.725	-0.705	0.391	-0.099	-0.337	0.092	-0.289	-0.079	0.422	0.189	0.283	-0.364	0.397	0.175	0.171	-0.211	0.035	0.007	0.248	-0.4	-0.057	0.271	-0.038	-0.004
JX150	-0.208	-0.404	-0.181	0.177	0.326	-0.046	0.179	0.147	0.172	0.203	-0.337	-0.212	0.121	0.168	-0.036	0.549	-0.287	-0.261	0.377	0.171	0.323	0.013	0.284	-0.391	-0.521	-0.19	-0.142	0.037	-0.199	0.189	-0.017	-0.202	-0.102	-0.114	0.483	-0.352	0.149	-0.345	0.3	-0.263	-0.134	-0.113	-0.371	0.061	0.22	0.006	0.208	0.522	0.022
JX162	-0.391	-0.515	-0.37	0.221	0.202	-0.08	-0.039	0.105	0.13	0.212	-0.313	-0.132	-0.014	-0.047	0.111	0.737	-0.686	0.085	0.618	0.435	-0.072	0.308	0.467	-0.197	-0.033	-0.635	-0.591	0.144	-0.043	-0.067	0.332	-0.349	-0.465	0.014	0.461	-0.025	-0.343	-0.095	0.018	-0.322	-0.026	-0.007	0.092	0.119	-0.021	0.267	0.158	0.313	-0.172
JX187	0.277	0.152	0.259	-0.539	-0.467	-0.492	-0.157	-0.464	-0.478	-0.483	-0.231	-0.584	-0.511	-0.418	-0.146	0.472	-0.345	0.103	-0.1	-0.432	0.425	-0.533	0.098	-0.046	0.185	-0.226	-0.055	-0.621	0.277	0.156	-0.514	0.177	0.475	0.271	0.507	0.179	0.345	-0.435	0.528	-0.429	-0.513	-0.511	-0.424	-0.397	0.335	-0.346	0.301	0.551	0.399
JX222	-0.336	-0.262	-0.343	-0.004	-0.076	-0.152	-0.296	-0.082	-0.108	-0.001	-0.307	-0.29	-0.269	-0.297	0.203	0.804	-0.71	0.224	0.606	0.339	-0.05	0.165	0.554	-0.03	0.276	-0.68	-0.616	0.023	0.167	-0.005	0.209	-0.34	-0.332	0.255	0.397	0.107	-0.353	-0.042	0.084	-0.443	-0.086	-0.169	0.087	-0.071	-0.023	0.129	0.312	0.243	-0.03
JX266	0.224	-0.434	0.154	-0.424	-0.33	-0.428	-0.382	-0.416	0.041	-0.114	0.514	-0.066	-0.167	-0.28	-0.489	0.166	-0.292	-0.003	0.003	-0.32	0.379	-0.408	0.082	0.385	0.035	-0.187	-0.09	-0.237	0.023	-0.221	-0.41	-0.107	0.377	0.535	0.445	0.605	0.035	0.001	0.527	0.32	-0.733	-0.283	-0.43	-0.028	-0.076	-0.446	0.039	0.329	0.444
JX268	0.441	0.481	0.427	-0.205	-0.269	-0.073	0.01	-0.19	-0.267	-0.263	0.104	-0.03	-0.112	-0.06	0.09	-0.808	0.42	0.019	-0.623	-0.374	-0.076	-0.288	-0.415	0.012	-0.033	0.6	0.565	-0.205	0.004	0.157	-0.162	0.122	0.289	-0.071	-0.523	-0.005	0.297	0.12	-0.22	0.077	0.078	-0.04	0.041	-0.095	0.1	-0.098	-0.29	-0.294	0.084
JX296	0.267	0.803	0.264	-0.045	0.044	0.14	0.388	0.081	-0.056	-0.013	-0.103	-0.158	0.128	0.23	0.066	-0.327	0.519	-0.185	-0.662	-0.454	0.144	-0.495	-0.602	-0.564	-0.645	0.588	0.568	-0.109	-0.039	0.656	-0.252	0.201	0.282	0.016	-0.34	-0.561	0.593	-0.318	0.034	0.207	0.038	-0.492	-0.205	-0.474	0.654	-0.358	-0.109	0.137	0.288
JX310	0.652	0.337	0.602	-0.573	-0.532	-0.403	0.009	-0.435	-0.373	-0.511	0.281	-0.181	-0.274	-0.302	-0.461	-0.617	0.283	0.093	-0.712	-0.7	0.202	-0.479	-0.584	0.262	0.195	0.43	0.492	-0.437	-0.028	-0.16	-0.538	0.579	0.661	0.11	-0.278	0.251	0.43	-0.083	0.196	0.419	-0.344	-0.088	-0.209	-0.152	0.086	-0.475	-0.316	0.011	0.315
JX326	0.307	-0.168	0.252	-0.341	-0.255	-0.43	-0.312	-0.322	-0.178	-0.209	0.023	-0.425	-0.244	-0.299	-0.159	0.022	-0.144	-0.328	-0.045	-0.315	0.631	-0.497	0.298	-0.047	-0.39	0.236	0.324	-0.341	0.11	0.394	-0.397	-0.401	0.339	0.393	0.167	0.058	0.258	-0.18	0.43	0.067	-0.513	-0.357	-0.583	-0.105	0.152	-0.543	-0.145	0.411	0.422
JX327	-0.484	0.407	-0.426	0.498	0.424	0.497	0.248	0.472	0.036	0.265	-0.613	-0.05	0.16	0.299	0.697	0.215	0.047	0	0.315	0.507	-0.359	0.383	0.223	-0.472	-0.118	-0.048	-0.14	0.379	0.045	0.375	0.465	-0.196	-0.479	-0.378	-0.247	-0.737	-0.062	0.008	-0.441	-0.592	0.721	0.072	0.327	-0.034	0.176	0.467	0.253	-0.196	-0.395
JX361	0.725	0.479	0.76	-0.584	-0.531	-0.428	-0.084	-0.52	-0.75	-0.7	-0.505	-0.649	-0.597	-0.383	-0.32	-0.248	0.579	0.272	-0.77	-0.74	0.359	-0.682	-0.333	-0.564	-0.377	0.75	0.806	-0.704	0.129	0.428	-0.618	0.525	0.484	0.175	0.03	-0.135	0.661	-0.714	0.41	-0.16	-0.335	-0.617	-0.487	-0.777	0.778	-0.554	0.115	0.462	0.636
JX391	-0.467	0.204	-0.524	0.467	0.298	0.524	-0.068	0.464	0.399	0.443	0.373	0.486	0.413	0.222	0.611	-0.388	-0.048	-0.274	0.368	0.563	-0.416	0.532	0.214	0.49	0.368	-0.087	-0.224	0.673	0.048	-0.008	0.579	-0.55	-0.386	-0.101	-0.782	-0.143	-0.507	0.847	-0.694	0.236	0.646	0.557	0.589	0.552	-0.67	0.345	-0.342	-0.853	-0.558
JX409	-0.246	0.07	-0.34	0.245	0.242	0.391	0.002	0.294	0.633	0.51	0.874	0.62	0.561	0.328	0.105	-0.374	0.057	-0.371	0.082	0.157	-0.12	0.115	-0.211	0.571	0.051	-0.039	-0.131	0.559	-0.179	-0.093	0.179	-0.344	0.002	0.183	-0.484	0.119	-0.229	0.699	-0.234	0.724	0.092	0.251	0.191	0.415	-0.496	-0.048	-0.279	-0.553	-0.147
JX001	-0.559	0.266	-0.629	0.383	0.374	0.477	-0.042	0.401	0.571	0.634	0.4	0.296	0.456	0.348	0.517	0.22	-0.25	-0.284	0.364	0.363	-0.166	0.035	0.182	0.079	-0.18	-0.307	-0.376	0.596	0.085	0.353	0.319	-0.708	-0.244	0.299	-0.183	-0.243	-0.2	0.468	-0.215	0.139	0.192	-0.206	0.145	0.096	-0.071	0.05	0.088	-0.246	-0.095
JX008	-0.541	0.106	-0.563	0.698	0.639	0.521	0.434	0.738	0.619	0.662	0.224	0.483	0.693	0.542	0.546	-0.391	-0.222	-0.462	0.297	0.57	-0.43	0.567	0.142	0.156	0.021	-0.146	-0.242	0.702	0.026	-0.017	0.657	-0.494	-0.405	-0.508	-0.59	-0.488	-0.302	0.642	-0.786	0.216	0.744	0.631	0.56	0.744	-0.483	0.502	-0.622	-0.575	-0.788
JX015	-0.64	0.073	-0.705	0.407	0.257	0.379	-0.154	0.408	0.411	0.489	0.356	0.354	0.309	0.147	0.62	-0.052	-0.537	-0.041	0.569	0.632	-0.56	0.484	0.47	0.532	0.57	-0.534	-0.606	0.678	0.264	-0.221	0.597	-0.64	-0.387	-0.021	-0.394	-0.032	-0.544	0.844	-0.645	-0.043	0.535	0.39	0.59	0.561	-0.595	0.449	-0.191	-0.633	-0.578
JX024	0.21	0.261	0.288	0.149	0.052	-0.006	0.299	0.13	-0.22	-0.129	-0.363	-0.025	-0.025	0.093	0.174	-0.564	0.248	0.074	-0.453	-0.073	-0.299	0.092	-0.069	-0.375	-0.07	0.388	0.373	-0.209	0.319	0.102	0.207	0.102	-0.135	-0.496	-0.245	-0.199	0.063	-0.119	-0.499	-0.191	0.412	0.174	0.34	0.011	0.154	0.306	-0.505	-0.137	-0.31
JX026	0.754	0.109	0.713	-0.657	-0.679	-0.491	-0.511	-0.646	-0.474	-0.543	0.256	-0.254	-0.498	-0.506	-0.543	-0.658	0.499	0.361	-0.733	-0.695	0.179	-0.611	-0.291	0.059	-0.134	0.719	0.723	-0.429	0.099	-0.002	-0.517	0.232	0.447	0.563	-0.191	0.462	0.271	-0.131	0.284	0.487	-0.53	-0.424	-0.331	-0.468	0.289	-0.663	-0.207	0.085	0.676
JX027	0.288	0.018	0.199	-0.318	-0.224	-0.284	-0.114	-0.194	0.138	-0.003	0.573	-0.027	0.036	-0.144	-0.483	-0.202	-0.042	-0.126	-0.347	-0.458	0.29	-0.47	-0.22	0.174	-0.222	0.134	0.189	-0.082	0.097	0.032	-0.337	-0.038	0.372	0.516	-0.031	0.242	0.152	0.015	0.283	0.814	-0.519	-0.327	-0.288	-0.109	0.103	-0.642	-0.423	0.216	0.406
JX029	0.01	0.59	-0.023	-0.225	-0.285	-0.003	-0.269	-0.103	-0.171	-0.094	0.137	-0.13	-0.224	-0.183	0.073	-0.069	0.034	0.416	-0.296	-0.224	-0.293	-0.335	0.088	0.014	0.269	-0.007	0.003	-0.024	0.677	0.077	-0.09	0.003	0.14	0.416	-0.054	0.092	0.034	0.06	-0.099	0.046	0.008	-0.49	0.13	-0.439	0.308	-0.226	0.009	-0.042	0.227
JX032	0.061	0.259	0.008	-0.466	-0.339	-0.335	-0.141	-0.303	-0.273	-0.267	-0.1	-0.543	-0.362	-0.315	-0.206	0.552	-0.367	0.198	0.002	-0.351	0.286	-0.511	0.077	-0.028	0.132	-0.309	-0.176	-0.261	0.246	0.068	-0.478	0.218	0.456	0.41	0.421	-0.04	0.376	-0.337	0.525	-0.18	-0.438	-0.594	-0.435	-0.412	0.422	-0.467	0.369	0.551	0.43
JX033	0.032	-0.32	-0.032	-0.082	0.079	-0.25	0.065	0.066	0.125	0.022	0.147	-0.192	0.113	-0.025	-0.23	-0.164	-0.277	-0.504	0.195	-0.056	0.461	-0.067	0.314	0.302	-0.076	0.052	0.123	0.045	-0.018	-0.123	-0.239	-0.144	0.373	-0.126	-0.018	-0.214	0.236	0.092	0.186	0.241	-0.139	0.302	-0.413	0.523	-0.27	-0.29	-0.413	0.192	-0.1
JX053	0.017	0.115	-0.003	-0.116	-0.084	0.145	-0.013	-0.036	0.042	-0.072	0.254	0.191	0.041	-0.023	-0.232	0.168	0.294	-0.033	-0.007	-0.102	0.162	0.019	-0.284	0.299	0.248	-0.04	-0.054	0.004	-0.147	-0.104	-0.186	0.39	0.159	0.174	-0.059	0.184	-0.055	-0.008	0.258	0.351	-0.121	0.06	-0.039	-0.126	-0.164	-0.219	0.233	-0.121	0.157
JX056	-0.787	-0.01	-0.819	0.682	0.527	0.698	0.024	0.644	0.766	0.788	0.604	0.823	0.646	0.459	0.531	-0.019	-0.275	-0.058	0.53	0.752	-0.733	0.684	0.239	0.503	0.456	-0.573	-0.708	0.871	0.173	-0.305	0.791	-0.554	-0.622	-0.064	-0.354	0.092	-0.77	0.885	-0.736	0.286	0.619	0.487	0.808	0.555	-0.669	0.599	-0.184	-0.786	-0.653
JX073	0.368	0.32	0.362	-0.175	-0.045	-0.224	0.323	0.022	-0.019	-0.08	0.18	-0.107	0.082	0.135	-0.304	-0.659	0.178	-0.107	-0.71	-0.546	0.058	-0.475	-0.194	-0.136	-0.236	0.43	0.501	-0.261	0.472	-0.007	-0.331	0.226	0.522	-0.188	-0.01	-0.153	0.526	-0.168	-0.055	0.295	-0.08	-0.157	-0.194	-0.003	0.33	-0.274	-0.629	0.222	0.056
JX087	-0.622	-0.117	-0.588	0.634	0.758	0.443	0.768	0.741	0.621	0.583	0.003	0.383	0.692	0.677	0.275	0.307	-0.387	-0.543	0.467	0.481	-0.102	0.51	0.139	0.082	0.112	-0.571	-0.543	0.38	0.002	-0.201	0.349	-0.014	-0.145	-0.776	0.193	-0.472	-0.06	0.137	-0.281	-0.188	0.495	0.591	0.236	0.685	-0.352	0.574	-0.142	-0.054	-0.758
JX106	0.083	-0.288	0.052	-0.314	-0.223	-0.208	-0.258	-0.34	0.02	-0.11	0.287	-0.031	-0.142	-0.176	-0.288	0.631	-0.185	-0.107	0.16	-0.213	0.505	-0.33	0.008	0.228	0.036	-0.347	-0.248	-0.33	-0.082	0.04	-0.391	-0.017	0.269	0.479	0.601	0.525	-0.002	-0.2	0.669	0.018	-0.678	-0.36	-0.419	-0.238	-0.012	-0.323	0.47	0.363	0.458
JX111	0.629	0.425	0.585	-0.39	-0.429	-0.306	-0.023	-0.364	-0.272	-0.307	0.21	-0.15	-0.19	-0.232	-0.281	-0.71	0.333	0.182	-0.826	-0.619	-0.009	-0.496	-0.685	-0.169	-0.293	0.601	0.594	-0.263	-0.12	0.191	-0.259	0.224	0.285	0.294	-0.478	0.106	0.314	-0.072	-0.033	0.568	-0.27	-0.36	-0.046	-0.364	0.367	-0.459	-0.459	-0.012	0.397
JX113	-0.671	-0.293	-0.684	0.599	0.371	0.516	-0.185	0.442	0.453	0.515	0.25	0.603	0.362	0.187	0.611	0.027	-0.322	-0.044	0.749	0.883	-0.591	0.857	0.435	0.51	0.54	-0.497	-0.635	0.716	-0.067	-0.295	0.823	-0.62	-0.746	-0.148	-0.409	0.145	-0.873	0.839	-0.694	-0.039	0.623	0.694	0.761	0.639	-0.835	0.695	-0.072	-0.809	-0.686
JX132	-0.29	0.117	-0.236	0.407	0.385	0.288	0.511	0.484	0.275	0.302	-0.021	0.338	0.359	0.392	0.072	-0.236	-0.051	0.162	-0.077	0.238	-0.613	0.422	-0.076	-0.047	0.258	-0.198	-0.229	0.303	0.262	-0.425	0.403	0.277	-0.239	-0.588	-0.084	-0.225	-0.136	0.138	-0.569	0.038	0.566	0.416	0.548	0.319	-0.095	0.513	-0.37	-0.229	-0.593
JX144	0.544	-0.328	0.58	-0.291	-0.293	-0.588	0.204	-0.383	-0.352	-0.403	-0.318	-0.328	-0.301	-0.319	-0.514	-0.016	-0.164	0.192	-0.388	-0.382	0.169	-0.129	-0.453	-0.4	-0.272	0.095	0.189	-0.517	-0.366	-0.076	-0.134	0.401	-0.003	-0.065	0.169	0.191	0.118	-0.518	0.183	0.193	-0.41	-0.085	-0.074	-0.179	0.287	-0.15	-0.355	0.473	0.181
JX151	0.455	0.284	0.442	-0.655	-0.662	-0.439	-0.636	-0.624	-0.67	-0.588	-0.267	-0.636	-0.742	-0.611	-0.27	0.113	0.261	0.525	-0.369	-0.524	0.239	-0.664	0.159	-0.268	-0.097	0.375	0.424	-0.489	0.41	0.294	-0.526	0.128	0.327	0.705	0.223	0.2	0.297	-0.451	0.489	-0.15	-0.488	-0.819	-0.454	-0.844	0.633	-0.642	0.362	0.425	0.788
JX154	-0.735	-0.103	-0.787	0.529	0.336	0.487	-0.238	0.451	0.461	0.56	0.27	0.435	0.333	0.136	0.621	0.084	-0.446	0.014	0.752	0.828	-0.604	0.702	0.484	0.459	0.474	-0.529	-0.659	0.838	0.033	-0.207	0.763	-0.686	-0.666	0.044	-0.465	-0.039	-0.753	0.852	-0.658	0.046	0.593	0.471	0.671	0.536	-0.657	0.498	-0.078	-0.705	-0.576
JX157	-0.751	-0.481	-0.778	0.58	0.576	0.38	0.064	0.581	0.668	0.659	0.28	0.435	0.528	0.344	0.293	0.316	-0.555	-0.338	0.834	0.745	-0.219	0.641	0.621	0.416	0.255	-0.644	-0.683	0.68	0.081	-0.314	0.547	-0.568	-0.44	-0.202	0.045	-0.1	-0.552	0.555	-0.337	0.079	0.381	0.574	0.321	0.746	-0.655	0.43	-0.159	-0.282	-0.614
JX161	-0.617	-0.277	-0.571	0.699	0.586	0.465	0.149	0.59	0.368	0.468	-0.206	0.345	0.4	0.359	0.675	0.137	-0.258	-0.411	0.697	0.805	-0.235	0.74	0.63	0.077	0.145	-0.315	-0.387	0.432	0.096	0.059	0.684	-0.629	-0.62	-0.525	-0.138	-0.273	-0.533	0.407	-0.565	-0.414	0.68	0.66	0.468	0.633	-0.571	0.711	-0.137	-0.432	-0.754
JX171	-0.434	0.2	-0.363	0.384	0.496	0.334	0.339	0.431	0.275	0.401	-0.351	-0.028	0.267	0.455	0.282	0.609	-0.066	-0.114	0.15	0.18	-0.033	-0.073	0.314	-0.633	-0.456	-0.242	-0.215	0.078	0.439	0.421	0.122	-0.205	-0.19	-0.148	0.568	-0.481	0.14	-0.39	0.039	-0.458	0.183	-0.415	-0.08	-0.275	0.52	0.188	0.309	0.413	-0.054
JX177	-0.36	0.554	-0.392	0.458	0.374	0.506	0.233	0.523	0.401	0.492	0.284	0.372	0.483	0.441	0.627	-0.566	0.023	-0.211	-0.057	0.287	-0.516	0.184	0.004	0.088	0.033	0.081	-0.023	0.546	0.26	0.162	0.446	-0.441	-0.185	-0.247	-0.638	-0.408	-0.086	0.608	-0.737	0.085	0.654	0.201	0.484	0.337	-0.167	0.336	-0.414	-0.604	-0.483
JX178	-0.536	0.208	-0.577	0.429	0.253	0.444	-0.238	0.347	0.267	0.417	0.023	0.176	0.209	0.078	0.744	0.209	-0.229	-0.206	0.538	0.593	-0.237	0.355	0.422	0.046	0.036	-0.237	-0.341	0.528	0.104	0.45	0.573	-0.828	-0.58	0.231	-0.452	-0.22	-0.527	0.511	-0.444	-0.058	0.435	0.046	0.416	0.117	-0.277	0.216	0	-0.469	-0.263
JX179	-0.069	-0.331	-0.063	-0.268	-0.257	-0.355	-0.306	-0.34	-0.321	-0.255	-0.428	-0.486	-0.467	-0.415	-0.118	0.843	-0.528	0.368	0.417	0.063	0.15	-0.057	0.325	-0.148	0.138	-0.504	-0.412	-0.213	-0.058	-0.071	-0.117	0.034	-0.086	0.3	0.585	0.147	-0.062	-0.356	0.431	-0.478	-0.362	-0.337	-0.228	-0.293	0.219	-0.077	0.55	0.516	0.263
JX205	-0.195	0.061	-0.237	0.335	0.434	0.091	0.713	0.465	0.474	0.399	0.233	0.184	0.574	0.43	0.122	-0.243	-0.464	-0.578	0.028	0.092	-0.017	0.167	-0.237	0.107	-0.081	-0.242	-0.195	0.262	-0.171	-0.075	0.194	-0.085	0.088	-0.537	-0.256	-0.431	0.144	0.252	-0.338	0.286	0.251	0.434	0.161	0.667	-0.25	0.196	-0.675	-0.061	-0.554
JX206	0.152	-0.365	0.141	-0.326	-0.517	-0.512	-0.503	-0.494	-0.464	-0.385	-0.259	-0.361	-0.604	-0.671	-0.129	0.237	-0.551	0.688	0.17	0.065	-0.281	0.127	0.172	0.037	0.41	-0.347	-0.309	-0.162	-0.06	-0.33	0.17	-0.029	-0.323	0.353	0.08	0.477	-0.4	0	-0.045	-0.145	-0.229	-0.098	0.25	-0.159	-0.024	0.042	0.014	0.1	0.112
JX212	0.362	-0.333	0.336	-0.517	-0.602	-0.468	-0.511	-0.56	-0.352	-0.425	0.223	-0.091	-0.503	-0.575	-0.642	-0.16	-0.034	0.803	-0.209	-0.263	-0.27	-0.054	-0.158	0.345	0.487	-0.038	-0.03	-0.137	-0.043	-0.716	-0.166	0.469	0.073	0.436	0.064	0.707	-0.205	0.03	0.149	0.385	-0.396	-0.057	0.08	-0.199	-0.052	-0.237	0	0.015	0.329
JX218	-0.681	-0.109	-0.711	0.679	0.543	0.494	0.255	0.664	0.623	0.657	0.296	0.571	0.597	0.374	0.483	-0.116	-0.469	-0.184	0.551	0.753	-0.631	0.802	0.205	0.377	0.394	-0.524	-0.623	0.806	-0.032	-0.329	0.82	-0.442	-0.619	-0.361	-0.508	-0.188	-0.651	0.771	-0.811	0.26	0.708	0.732	0.789	0.775	-0.693	0.62	-0.491	-0.664	-0.843
JX220	0.586	0.378	0.526	-0.678	-0.483	-0.563	-0.038	-0.474	-0.444	-0.487	-0.101	-0.714	-0.412	-0.362	-0.516	-0.077	0.095	0.034	-0.582	-0.813	0.573	-0.868	-0.3	-0.282	-0.405	0.426	0.55	-0.495	0.064	0.307	-0.786	0.385	0.762	0.405	0.118	-0.203	0.799	-0.556	0.631	0.221	-0.617	-0.705	-0.749	-0.538	0.7	-0.873	-0.038	0.681	0.705
JX227	-0.244	0.473	-0.231	0.265	0.227	0.216	0.09	0.367	-0.015	0.18	-0.335	-0.179	0.07	0.154	0.44	-0.291	0.027	0.049	-0.04	0.187	-0.357	0.053	0.401	-0.343	-0.128	0.214	0.164	0.288	0.552	0.263	0.268	-0.293	-0.164	-0.206	-0.311	-0.637	0.102	0.097	-0.497	-0.241	0.577	-0.057	0.201	0.011	0.256	0.138	-0.287	-0.113	-0.276
JX228	0.057	0.294	0.124	-0.109	0.006	-0.031	0.028	-0.068	-0.214	-0.099	-0.479	-0.388	-0.21	0.048	-0.03	0.476	0.226	0.161	-0.227	-0.27	0.206	-0.482	0.143	-0.73	-0.522	0.145	0.202	-0.345	0.416	0.509	-0.299	0.082	0.119	0.171	0.601	-0.27	0.406	-0.695	0.391	-0.451	-0.196	-0.768	-0.404	-0.722	0.826	-0.224	0.464	0.629	0.446
JX230	0.74	0.466	0.727	-0.729	-0.659	-0.578	-0.21	-0.6	-0.728	-0.708	-0.296	-0.721	-0.649	-0.518	-0.456	-0.287	0.367	0.34	-0.772	-0.829	0.351	-0.796	-0.267	-0.375	-0.251	0.644	0.73	-0.651	0.252	0.287	-0.695	0.48	0.612	0.379	0.015	-0.036	0.661	-0.596	0.448	0.06	-0.474	-0.688	-0.53	-0.729	0.74	-0.741	-0.038	0.509	0.707
JX233	0.08	-0.312	0.169	-0.146	-0.132	-0.27	-0.012	-0.245	-0.429	-0.366	-0.719	-0.41	-0.423	-0.255	-0.14	0.703	-0.136	0.265	0.198	0.012	0.205	0.054	0.179	-0.407	0.008	-0.228	-0.144	-0.451	-0.07	0.012	-0.113	0.316	-0.123	-0.112	0.621	0.048	0.023	-0.635	0.373	-0.638	-0.189	-0.145	-0.178	-0.329	0.281	0.111	0.498	0.516	0.134
JX239	-0.237	-0.151	-0.147	0.567	0.678	0.192	0.784	0.562	0.341	0.387	-0.44	0.066	0.487	0.575	0.205	0.148	-0.149	-0.531	0.084	0.233	0.083	0.243	0.079	-0.617	-0.59	-0.063	-0.026	0.013	-0.012	0.285	0.287	-0.139	-0.254	-0.75	0.259	-0.617	0.144	-0.333	-0.219	-0.272	0.341	0.238	0.043	0.313	0.165	0.42	-0.338	0.303	-0.488
JX255	0.622	0.119	0.567	-0.523	-0.502	-0.404	-0.257	-0.528	-0.238	-0.336	0.289	-0.201	-0.279	-0.364	-0.502	-0.21	0.281	0.088	-0.598	-0.654	0.376	-0.619	-0.537	-0.121	-0.41	0.44	0.472	-0.389	-0.2	0.286	-0.454	0.139	0.324	0.659	-0.096	0.354	0.233	-0.259	0.435	0.654	-0.679	-0.575	-0.359	-0.541	0.371	-0.727	-0.146	0.268	0.722
JX264	-0.304	0.002	-0.361	0.402	0.3	0.365	0.035	0.36	0.391	0.374	0.298	0.372	0.419	0.189	0.467	-0.176	-0.088	-0.59	0.382	0.436	0.026	0.409	0.085	0.336	0.027	-0.045	-0.133	0.443	-0.253	0.247	0.421	-0.586	-0.319	-0.056	-0.636	-0.142	-0.403	0.59	-0.385	0.323	0.346	0.482	0.312	0.51	-0.612	0.155	-0.35	-0.574	-0.391
JX269	0.273	-0.084	0.34	0.177	0.234	-0.089	0.572	0.154	0.142	0.098	-0.028	0.161	0.275	0.345	-0.192	-0.515	0.141	-0.137	-0.545	-0.233	-0.104	-0.059	-0.386	-0.401	-0.457	0.301	0.326	-0.205	-0.019	-0.035	0.058	0.174	0.021	-0.519	0.068	-0.101	0.236	-0.229	-0.241	0.149	0.058	0.119	0.087	0.148	0.217	0.207	-0.587	0.153	-0.204
JX275	0.514	0.297	0.538	-0.466	-0.317	-0.442	0.023	-0.368	-0.397	-0.387	-0.274	-0.562	-0.365	-0.188	-0.355	0.121	0.185	0.043	-0.624	-0.72	0.491	-0.829	-0.1	-0.602	-0.558	0.368	0.503	-0.703	0.413	0.501	-0.619	0.2	0.505	0.286	0.513	-0.055	0.63	-0.766	0.548	-0.111	-0.558	-0.835	-0.608	-0.712	0.841	-0.583	0.039	0.775	0.645
JX286	0.282	-0.183	0.327	-0.201	-0.133	-0.546	0.151	-0.192	-0.414	-0.319	-0.663	-0.654	-0.363	-0.24	-0.227	0.022	-0.327	0.213	-0.182	-0.225	0.092	-0.2	0.181	-0.574	-0.315	0.106	0.214	-0.376	0.129	0.009	-0.143	0.148	0.082	-0.236	0.327	-0.301	0.369	-0.543	0.086	-0.367	-0.127	-0.193	-0.251	-0.108	0.506	-0.065	-0.253	0.64	0.047
JX290	0.057	0.309	0.03	0.187	0.111	0.316	0.154	0.231	0.244	0.169	0.504	0.507	0.36	0.262	0.159	-0.816	0.41	-0.246	-0.314	-0.004	-0.238	0.147	-0.328	0.381	0.166	0.358	0.262	0.233	-0.001	-0.078	0.162	-0.019	0.054	-0.214	-0.676	0.042	-0.092	0.52	-0.471	0.459	0.353	0.427	0.353	0.342	-0.406	0.126	-0.484	-0.672	-0.294
JX291	0.704	0.442	0.746	-0.599	-0.55	-0.474	-0.026	-0.547	-0.758	-0.718	-0.504	-0.637	-0.614	-0.384	-0.31	-0.151	0.42	0.323	-0.743	-0.736	0.308	-0.662	-0.36	-0.515	-0.235	0.566	0.654	-0.772	0.139	0.319	-0.607	0.584	0.497	0.104	0.159	-0.038	0.64	-0.721	0.406	-0.286	-0.363	-0.594	-0.429	-0.738	0.743	-0.44	0.159	0.493	0.571
JX294	0.074	0.265	0.127	0.106	0.195	0.131	0.377	0.082	0.089	0.088	-0.173	-0.005	0.17	0.295	0.123	0.409	0.19	-0.397	-0.234	-0.223	0.4	-0.336	-0.281	-0.566	-0.603	0.055	0.112	-0.374	0	0.702	-0.156	-0.054	0.05	-0.014	0.369	-0.155	0.257	-0.511	0.293	-0.177	-0.208	-0.47	-0.232	-0.428	0.459	-0.079	0.21	0.38	0.232
JX302	0.707	0.178	0.685	-0.702	-0.707	-0.491	-0.601	-0.68	-0.584	-0.615	0.07	-0.403	-0.623	-0.56	-0.463	-0.328	0.503	0.33	-0.645	-0.709	0.352	-0.726	-0.062	-0.072	-0.158	0.651	0.691	-0.598	0.334	0.221	-0.616	0.161	0.474	0.667	0.069	0.448	0.301	-0.336	0.467	0.223	-0.604	-0.641	-0.47	-0.688	0.434	-0.729	0.033	0.268	0.805
JX305	0.395	-0.294	0.443	-0.264	-0.151	-0.445	0.291	-0.319	-0.303	-0.37	-0.452	-0.397	-0.241	-0.178	-0.422	0.472	-0.109	-0.104	-0.144	-0.349	0.554	-0.221	-0.355	-0.451	-0.381	-0.028	0.099	-0.605	-0.448	0.172	-0.345	0.426	0.158	-0.093	0.483	0.02	0.304	-0.74	0.558	-0.127	-0.508	-0.201	-0.407	-0.275	0.355	-0.207	0.136	0.682	0.291
JX306	0.408	0.229	0.401	-0.257	-0.329	-0.127	-0.064	-0.218	-0.133	-0.22	0.405	0.212	-0.098	-0.116	-0.31	-0.671	0.359	0.321	-0.651	-0.406	-0.269	-0.19	-0.425	0.226	0.261	0.321	0.307	-0.192	0.224	-0.299	-0.128	0.363	0.222	0.092	-0.245	0.446	0.009	0.124	-0.173	0.455	-0.085	-0.005	0.221	-0.128	-0.015	-0.119	-0.376	-0.258	0.113
JX311	-0.755	-0.1	-0.794	0.688	0.536	0.619	0.055	0.649	0.751	0.76	0.574	0.771	0.653	0.431	0.569	-0.066	-0.385	-0.233	0.589	0.77	-0.61	0.711	0.328	0.555	0.455	-0.572	-0.684	0.812	0.156	-0.269	0.793	-0.659	-0.593	-0.154	-0.388	0.068	-0.767	0.914	-0.752	0.255	0.616	0.611	0.772	0.714	-0.786	0.609	-0.333	-0.777	-0.739
JX313	0.634	-0.14	0.607	-0.67	-0.585	-0.703	-0.251	-0.683	-0.515	-0.595	-0.16	-0.613	-0.556	-0.557	-0.489	0.315	-0.107	-0.039	-0.299	-0.645	0.759	-0.667	-0.159	-0.203	-0.301	0.15	0.306	-0.778	-0.12	0.341	-0.643	0.146	0.457	0.504	0.408	0.329	0.358	-0.608	0.762	0.048	-0.865	-0.589	-0.652	-0.514	0.402	-0.686	0.097	0.697	0.715
JX322	0.274	-0.038	0.273	0.06	0.245	-0.056	0.545	0.176	0.328	0.156	0.383	0.228	0.437	0.415	-0.298	-0.54	0.194	-0.589	-0.482	-0.379	0.329	-0.275	-0.355	0	-0.43	0.338	0.396	-0.187	-0.014	0.025	-0.266	0.112	0.45	-0.379	0.046	-0.09	0.426	-0.087	0.057	0.417	-0.15	0.156	-0.267	0.324	-0.001	-0.13	-0.587	0.146	-0.081
JX323	-0.065	0.584	-0.16	-0.034	-0.149	0.189	-0.212	0.029	0.043	0.099	0.383	0.093	0.051	-0.052	0.359	-0.541	0.033	0.107	-0.135	0.017	-0.372	-0.067	-0.167	0.326	0.247	0.152	0.06	0.4	0.039	0.06	0.134	-0.235	0.048	0.255	-0.757	-0.109	-0.027	0.605	-0.41	0.26	0.267	-0.038	0.277	0.055	-0.126	-0.083	-0.18	-0.56	-0.044
JX329	0.122	-0.162	0.092	-0.32	-0.282	-0.278	-0.49	-0.367	-0.145	-0.14	0.016	-0.311	-0.32	-0.328	-0.164	0.523	-0.123	0.034	0.091	-0.204	0.439	-0.449	0.291	-0.142	-0.291	-0.061	0.005	-0.283	0.166	0.37	-0.303	-0.335	0.093	0.696	0.46	0.291	0.01	-0.284	0.551	-0.012	-0.599	-0.65	-0.452	-0.483	0.304	-0.484	0.331	0.461	0.606
JX333	0.009	-0.235	0.091	-0.102	0.052	-0.08	0.091	-0.111	-0.158	-0.164	-0.447	-0.238	-0.174	0.032	-0.257	0.72	0.113	0.056	0.121	-0.103	0.381	-0.153	0.115	-0.375	-0.223	-0.128	-0.05	-0.37	-0.016	0.076	-0.331	0.358	0.127	-0.064	0.799	-0.033	0.254	-0.681	0.599	-0.492	-0.295	-0.292	-0.454	-0.372	0.386	-0.051	0.664	0.61	0.284
JX342	0.605	0.467	0.6	-0.586	-0.6	-0.433	-0.151	-0.588	-0.559	-0.533	-0.129	-0.442	-0.52	-0.386	-0.22	-0.118	0.172	0.422	-0.71	-0.689	0.102	-0.695	-0.497	-0.34	-0.148	0.31	0.382	-0.603	0.076	0.273	-0.463	0.345	0.383	0.392	0.092	0.22	0.433	-0.432	0.301	-0.084	-0.474	-0.737	-0.24	-0.738	0.658	-0.414	0.143	0.342	0.611
JX351	0.466	-0.477	0.547	-0.328	-0.226	-0.556	0.148	-0.374	-0.552	-0.588	-0.702	-0.539	-0.449	-0.309	-0.475	0.224	0.018	0.04	-0.088	-0.282	0.501	-0.075	-0.018	-0.349	-0.158	0.171	0.289	-0.665	-0.289	-0.105	-0.386	0.557	0.22	-0.349	0.48	-0.012	0.343	-0.74	0.484	-0.41	-0.33	0.092	-0.45	-0.099	0.225	-0.088	0.117	0.622	0.152
JX357	0.193	-0.34	0.139	-0.031	0.018	-0.069	-0.075	-0.032	0.251	0.077	0.546	0.275	0.231	0.054	-0.207	-0.428	0.135	-0.531	-0.038	-0.104	0.391	-0.05	-0.04	0.444	-0.128	0.261	0.255	-0.005	-0.207	-0.039	-0.145	-0.24	0.228	0.055	-0.197	0.267	-0.033	0.288	0.107	0.533	-0.234	0.317	-0.209	0.415	-0.46	-0.223	-0.397	-0.182	0.022
JX363	0.878	0.02	0.829	-0.878	-0.759	-0.805	-0.292	-0.8	-0.642	-0.77	0.008	-0.645	-0.631	-0.613	-0.663	-0.189	0.146	0.024	-0.621	-0.907	0.753	-0.851	-0.292	-0.009	-0.193	0.487	0.637	-0.842	-0.038	0.163	-0.881	0.379	0.805	0.46	0.205	0.35	0.611	-0.524	0.752	0.194	-0.876	-0.528	-0.766	-0.465	0.395	-0.849	-0.063	0.589	0.784
JX397	0.425	-0.291	0.432	-0.526	-0.422	-0.621	-0.282	-0.569	-0.477	-0.469	-0.413	-0.68	-0.564	-0.485	-0.478	0.488	-0.139	0.215	-0.108	-0.431	0.543	-0.519	0.062	-0.439	-0.428	0.089	0.208	-0.559	-0.11	0.224	-0.502	0.141	0.238	0.439	0.578	0.121	0.335	-0.699	0.716	-0.158	-0.714	-0.633	-0.646	-0.556	0.579	-0.539	0.305	0.819	0.67
JX402	0.028	-0.427	0.021	-0.366	-0.28	-0.465	-0.254	-0.391	-0.272	-0.27	-0.285	-0.493	-0.434	-0.396	-0.34	0.757	-0.533	0.322	0.32	-0.086	0.259	-0.181	0.247	-0.069	0.085	-0.465	-0.344	-0.26	-0.094	-0.203	-0.285	0.151	0.117	0.297	0.681	0.191	0.087	-0.398	0.567	-0.331	-0.519	-0.341	-0.394	-0.229	0.235	-0.205	0.477	0.637	0.336
JX406	-0.227	0.402	-0.185	0.393	0.526	0.343	0.783	0.459	0.263	0.316	-0.354	-0.013	0.443	0.55	0.328	0.285	0.007	-0.482	-0.02	0.064	0.141	0.002	-0.362	-0.583	-0.549	-0.049	-0.034	0.077	-0.279	0.522	0.08	0.08	-0.036	-0.486	0.017	-0.773	0.383	-0.322	-0.036	-0.246	0.275	-0.08	-0.061	-0.021	0.364	0.186	0.085	0.224	-0.219
JX411	-0.19	0.142	-0.142	0.345	0.491	0.163	0.744	0.383	0.23	0.249	-0.377	-0.08	0.377	0.472	0.301	0.451	-0.231	-0.651	0.102	0.059	0.36	-0.025	-0.117	-0.505	-0.486	-0.211	-0.125	-0.156	-0.142	0.523	0.023	-0.076	0.016	-0.522	0.3	-0.583	0.324	-0.394	0.085	-0.406	0.107	-0.03	-0.162	0.099	0.237	0.214	0.018	0.383	-0.252
JX412	0.441	0.349	0.379	-0.536	-0.494	-0.259	-0.216	-0.481	-0.323	-0.428	0.229	-0.233	-0.299	-0.306	-0.093	0.043	0.152	-0.228	-0.305	-0.543	0.594	-0.6	-0.321	0.236	0.069	0.173	0.257	-0.53	-0.072	0.368	-0.592	0.111	0.595	0.427	0	0.308	0.336	-0.137	0.527	0.029	-0.546	-0.401	-0.441	-0.359	0.081	-0.526	0.247	0.116	0.528
JX413	0.268	0.376	0.245	-0.199	-0.232	-0.082	-0.269	-0.095	-0.127	-0.1	0.262	-0.03	-0.126	-0.099	-0.092	-0.707	0.368	0.212	-0.558	-0.342	-0.189	-0.378	0.108	0.02	-0.039	0.527	0.5	-0.06	0.657	0.048	-0.15	-0.097	0.243	0.247	-0.243	0.09	0.151	0.128	-0.199	0.295	0.023	-0.269	0	-0.206	0.215	-0.294	-0.417	-0.132	0.201
JX420	0.104	-0.048	0.197	-0.031	0.105	-0.157	0.529	-0.017	-0.201	-0.198	-0.557	-0.262	-0.078	0.15	-0.129	0.395	-0.091	0.003	-0.109	-0.169	0.18	-0.083	-0.193	-0.444	-0.123	-0.16	-0.048	-0.447	-0.106	-0.027	-0.219	0.537	0.183	-0.534	0.595	-0.222	0.414	-0.639	0.269	-0.616	-0.073	-0.058	-0.218	-0.123	0.374	0.225	0.293	0.533	-0.063
JX422	0.527	0.302	0.469	-0.647	-0.702	-0.52	-0.424	-0.63	-0.458	-0.467	0.179	-0.38	-0.539	-0.553	-0.303	-0.13	-0.068	0.463	-0.549	-0.616	0.053	-0.649	-0.269	-0.011	0.076	0.134	0.21	-0.455	0.238	0.094	-0.395	0.115	0.343	0.676	0.029	0.468	0.175	-0.156	0.259	0.223	-0.573	-0.684	-0.159	-0.593	0.408	-0.542	-0.059	0.24	0.615
JX009	-0.559	0.005	-0.491	0.725	0.586	0.649	0.231	0.575	0.305	0.44	-0.303	0.409	0.409	0.448	0.771	0.1	0.081	-0.296	0.516	0.752	-0.331	0.709	0.259	-0.128	0.004	-0.127	-0.257	0.447	-0.149	0.233	0.687	-0.432	-0.679	-0.525	-0.301	-0.379	-0.441	0.316	-0.577	-0.462	0.765	0.524	0.525	0.363	-0.371	0.746	0.124	-0.539	-0.642
JX028	0.62	0.017	0.686	-0.532	-0.48	-0.592	-0.2	-0.54	-0.692	-0.642	-0.55	-0.654	-0.651	-0.427	-0.38	0.034	0.228	0.306	-0.535	-0.603	0.375	-0.607	0.113	-0.56	-0.32	0.439	0.558	-0.83	0.407	0.269	-0.529	0.277	0.345	0.161	0.528	0.135	0.449	-0.784	0.46	-0.383	-0.473	-0.601	-0.494	-0.656	0.692	-0.388	0.086	0.685	0.558
JX047	-0.315	0.15	-0.294	0.372	0.561	0.309	0.795	0.541	0.357	0.302	-0.138	0.107	0.52	0.551	0.161	0.219	-0.111	-0.649	0.196	0.145	0.24	0.19	-0.121	-0.063	-0.097	-0.22	-0.17	0.125	-0.153	0.082	-0.003	0.22	0.177	-0.692	0.076	-0.638	0.316	-0.123	-0.002	-0.164	0.317	0.38	-0.092	0.423	-0.099	0.228	-0.049	0.109	-0.461
JX063	0.723	0.054	0.766	-0.572	-0.478	-0.38	-0.121	-0.563	-0.558	-0.638	-0.231	-0.344	-0.475	-0.319	-0.635	-0.126	0.714	0.237	-0.638	-0.692	0.472	-0.528	-0.475	-0.304	-0.321	0.658	0.696	-0.66	-0.2	0.118	-0.673	0.713	0.472	0.209	0.21	0.203	0.497	-0.687	0.637	0.1	-0.536	-0.405	-0.555	-0.654	0.51	-0.547	0.292	0.423	0.695
JX064	-0.705	-0.543	-0.685	0.582	0.469	0.415	-0.152	0.447	0.501	0.569	0.08	0.46	0.332	0.22	0.275	0.362	-0.334	0.116	0.776	0.822	-0.504	0.754	0.561	0.182	0.216	-0.546	-0.652	0.689	0.006	-0.352	0.706	-0.482	-0.764	-0.062	0.057	0.059	-0.756	0.455	-0.41	-0.007	0.423	0.437	0.507	0.429	-0.484	0.546	0.075	-0.342	-0.482
JX094	-0.494	-0.049	-0.44	0.541	0.415	0.578	0.136	0.443	0.197	0.272	-0.218	0.404	0.281	0.291	0.508	0.105	0.155	-0.087	0.526	0.682	-0.353	0.763	0.146	0.135	0.321	-0.171	-0.302	0.46	-0.257	-0.109	0.548	-0.057	-0.54	-0.466	-0.328	-0.229	-0.447	0.335	-0.445	-0.313	0.692	0.647	0.503	0.363	-0.492	0.641	0.249	-0.588	-0.576
JX096	-0.573	-0.417	-0.498	0.604	0.582	0.335	0.163	0.457	0.34	0.467	-0.41	0.148	0.293	0.343	0.398	0.571	-0.284	-0.155	0.641	0.664	-0.156	0.517	0.521	-0.378	-0.276	-0.384	-0.425	0.328	-0.029	0.142	0.537	-0.476	-0.659	-0.309	0.328	-0.31	-0.366	-0.046	-0.211	-0.46	0.361	0.186	0.203	0.216	-0.059	0.542	0.195	0.078	-0.396
JX103	-0.507	0.084	-0.553	0.453	0.459	0.449	0.239	0.605	0.539	0.493	0.41	0.452	0.558	0.39	0.301	-0.24	-0.147	-0.451	0.359	0.43	-0.207	0.447	0.286	0.523	0.366	-0.227	-0.28	0.58	0.236	-0.218	0.349	-0.268	-0.083	-0.33	-0.4	-0.259	-0.26	0.619	-0.47	0.293	0.543	0.63	0.346	0.702	-0.624	0.256	-0.429	-0.521	-0.622
JX108	0.538	0.452	0.557	-0.465	-0.397	-0.349	-0.14	-0.437	-0.548	-0.477	-0.419	-0.623	-0.473	-0.288	-0.104	0.094	0.351	0.014	-0.562	-0.637	0.529	-0.787	-0.119	-0.647	-0.592	0.537	0.62	-0.682	0.24	0.769	-0.559	0.064	0.389	0.38	0.233	-0.13	0.573	-0.698	0.503	-0.242	-0.459	-0.857	-0.575	-0.827	0.817	-0.585	0.205	0.585	0.705
JX188	-0.047	-0.188	-0.126	-0.232	-0.201	-0.346	-0.177	-0.138	-0.004	-0.082	0.266	-0.19	-0.117	-0.267	-0.033	0.22	-0.699	-0.233	0.286	-0.044	0.276	-0.128	0.412	0.51	0.449	-0.482	-0.346	-0.154	0.318	-0.16	-0.154	-0.284	0.289	0.172	0.212	0.275	-0.074	0.203	0.152	-0.011	-0.287	0.062	-0.133	0.324	-0.347	-0.163	-0.231	0.139	-0.064
JX203	-0.296	0.159	-0.293	0.56	0.347	0.498	0.065	0.453	0.374	0.444	0.265	0.58	0.438	0.331	0.607	-0.59	0.119	-0.195	0.062	0.476	-0.547	0.496	0.062	0.153	0.09	0.111	-0.036	0.486	0.093	0.094	0.685	-0.567	-0.54	-0.25	-0.691	-0.054	-0.513	0.68	-0.843	0.173	0.66	0.477	0.713	0.429	-0.473	0.519	-0.506	-0.804	-0.568
JX209	-0.214	-0.688	-0.223	0.065	0.068	-0.204	-0.16	-0.049	0.232	0.202	0.143	0.063	0.024	-0.07	-0.155	0.431	-0.638	0.112	0.43	0.246	-0.065	0.166	0.332	0.128	0.059	-0.568	-0.516	0.098	-0.052	-0.347	0.183	-0.31	-0.25	0.14	0.492	0.359	-0.339	0.082	0.086	-0.013	-0.267	0.033	0.027	0.239	-0.184	0.157	0.009	0.234	-0.065
JX226	0.159	0.354	0.242	-0.095	-0.11	-0.044	-0.087	-0.155	-0.471	-0.279	-0.759	-0.487	-0.388	-0.124	0.196	0.304	0.331	0.229	-0.219	-0.16	0.123	-0.314	0.133	-0.819	-0.479	0.342	0.35	-0.385	0.254	0.654	-0.131	0.006	-0.096	0.102	0.258	-0.321	0.277	-0.638	0.184	-0.617	-0.004	-0.629	-0.223	-0.742	0.752	-0.098	0.424	0.408	0.365
JX309	0.723	0.117	0.696	-0.58	-0.535	-0.489	-0.319	-0.523	-0.411	-0.463	0.144	-0.32	-0.406	-0.375	-0.587	-0.681	0.483	0.311	-0.783	-0.715	0.181	-0.64	-0.277	-0.129	-0.326	0.767	0.783	-0.394	0.138	0.013	-0.53	0.281	0.482	0.404	-0.115	0.225	0.433	-0.255	0.27	0.463	-0.468	-0.441	-0.408	-0.432	0.446	-0.654	-0.296	0.242	0.62
JX350	0.153	-0.011	0.095	-0.253	-0.273	0.002	-0.261	-0.23	-0.021	-0.178	0.544	0.258	-0.038	-0.126	-0.071	-0.259	0.172	-0.152	-0.003	-0.126	0.185	-0.05	-0.149	0.763	0.532	0.027	0.022	-0.085	-0.139	-0.266	-0.256	0.115	0.375	0.132	-0.193	0.496	-0.057	0.388	0.153	0.161	-0.179	0.271	-0.067	0.217	-0.538	-0.104	0.132	-0.406	0.067
JX407	-0.354	0.168	-0.398	0.433	0.389	0.47	0.208	0.523	0.573	0.522	0.635	0.64	0.598	0.459	0.296	-0.647	0.032	-0.274	0.04	0.308	-0.458	0.349	0.014	0.528	0.304	-0.029	-0.125	0.593	0.19	-0.3	0.386	-0.264	-0.079	-0.306	-0.538	-0.076	-0.24	0.764	-0.644	0.399	0.539	0.561	0.478	0.653	-0.565	0.338	-0.522	-0.704	-0.574
JX002	-0.683	-0.113	-0.667	0.428	0.312	0.393	-0.208	0.303	0.218	0.391	-0.264	0.09	0.088	0.083	0.541	0.717	-0.371	0.16	0.761	0.707	-0.347	0.477	0.527	-0.119	0.111	-0.567	-0.641	0.499	0.03	0.12	0.553	-0.51	-0.682	0.129	0.105	-0.172	-0.529	0.203	-0.221	-0.418	0.355	-0.018	0.341	-0.006	-0.099	0.404	0.474	-0.143	-0.233
JX003	-0.816	-0.225	-0.835	0.593	0.466	0.624	-0.147	0.519	0.671	0.68	0.501	0.727	0.501	0.36	0.528	0.334	-0.349	-0.122	0.764	0.793	-0.481	0.65	0.503	0.579	0.541	-0.721	-0.814	0.688	0.213	-0.278	0.653	-0.616	-0.559	0.004	-0.01	0.253	-0.795	0.757	-0.455	-0.022	0.441	0.44	0.599	0.511	-0.732	0.591	0.146	-0.629	-0.547
JX016	0.166	0.362	0.058	-0.573	-0.532	-0.39	-0.399	-0.417	-0.396	-0.377	0.028	-0.596	-0.47	-0.522	-0.076	0.162	-0.332	0.168	-0.004	-0.338	0.263	-0.493	0.103	0.234	0.275	-0.09	-0.003	-0.148	0.154	0.096	-0.447	0.029	0.488	0.549	-0.075	-0.022	0.311	-0.003	0.359	-0.024	-0.36	-0.455	-0.372	-0.274	0.194	-0.581	0.172	0.231	0.422
JX048	-0.027	-0.418	-0.082	0.001	-0.045	-0.044	-0.097	0.016	0.307	0.125	0.727	0.497	0.209	-0.011	-0.275	-0.405	-0.196	-0.012	0.087	0.096	-0.216	0.295	-0.035	0.819	0.596	-0.243	-0.254	0.216	-0.031	-0.741	0.125	0.036	0.055	-0.04	-0.168	0.58	-0.387	0.587	-0.215	0.56	-0.033	0.593	0.299	0.612	-0.737	0.127	-0.439	-0.437	-0.297
JX049	-0.839	-0.087	-0.801	0.869	0.814	0.728	0.477	0.873	0.711	0.757	0.107	0.672	0.741	0.681	0.592	0.095	-0.257	-0.335	0.617	0.835	-0.548	0.841	0.345	0.215	0.311	-0.536	-0.626	0.725	0.134	-0.249	0.77	-0.34	-0.577	-0.676	-0.158	-0.348	-0.518	0.553	-0.72	-0.144	0.852	0.76	0.682	0.75	-0.602	0.837	-0.185	-0.56	-0.944
JX052	-0.198	0.079	-0.155	0.098	0.13	0.13	0.381	0.096	0.018	0.005	-0.227	0.039	0.068	0.148	0.107	0.614	-0.219	-0.015	0.198	0.104	0.01	0.163	-0.242	-0.069	0.244	-0.512	-0.454	-0.121	-0.207	-0.05	0.03	0.362	-0.044	-0.275	0.325	-0.047	0.003	-0.232	0.13	-0.39	0.04	0.05	0.108	-0.055	0.014	0.295	0.426	0.132	-0.163
JX055	0.441	0.15	0.415	-0.279	-0.19	-0.121	-0.006	-0.236	-0.024	-0.119	0.249	-0.019	-0.015	-0.051	-0.512	-0.263	0.527	0.04	-0.565	-0.517	0.257	-0.444	-0.608	-0.225	-0.549	0.532	0.507	-0.131	-0.292	0.2	-0.371	0.314	0.261	0.397	-0.136	0.054	0.311	-0.278	0.351	0.701	-0.421	-0.41	-0.332	-0.443	0.404	-0.595	-0.078	0.205	0.567
JX074	-0.65	-0.42	-0.668	0.344	0.325	0.292	-0.05	0.303	0.487	0.442	0.282	0.391	0.306	0.175	0.214	0.74	-0.577	-0.165	0.807	0.582	-0.094	0.477	0.425	0.46	0.46	-0.882	-0.87	0.373	0.021	-0.287	0.354	-0.342	-0.342	0.034	0.352	0.254	-0.574	0.352	-0.016	-0.097	0.072	0.301	0.256	0.396	-0.561	0.364	0.286	-0.146	-0.345
JX084	0.175	-0.068	0.075	-0.236	-0.259	-0.189	-0.166	-0.162	0.199	0.022	0.836	0.29	0.098	-0.134	-0.29	-0.464	-0.199	-0.043	-0.205	-0.234	-0.052	-0.137	-0.212	0.707	0.405	-0.104	-0.076	0.053	0.074	-0.414	-0.107	-0.041	0.298	0.288	-0.241	0.557	-0.147	0.5	-0.068	0.706	-0.279	0.154	0.113	0.311	-0.439	-0.233	-0.502	-0.284	0.022
JX085	-0.785	0.035	-0.768	0.856	0.801	0.729	0.576	0.872	0.74	0.771	0.174	0.677	0.8	0.698	0.605	0.007	-0.268	-0.403	0.527	0.77	-0.535	0.799	0.117	0.207	0.245	-0.498	-0.594	0.757	-0.037	-0.177	0.766	-0.31	-0.543	-0.661	-0.336	-0.418	-0.456	0.594	-0.75	0.003	0.839	0.746	0.703	0.755	-0.584	0.776	-0.276	-0.603	-0.933
JX090	-0.298	-0.435	-0.337	0.314	0.177	0.283	-0.183	0.224	0.517	0.399	0.736	0.747	0.388	0.14	0.036	-0.279	-0.11	-0.071	0.324	0.435	-0.379	0.548	0.091	0.737	0.481	-0.293	-0.388	0.49	-0.08	-0.534	0.465	-0.318	-0.358	0.034	-0.3	0.545	-0.718	0.767	-0.419	0.553	0.188	0.63	0.538	0.605	-0.846	0.327	-0.332	-0.685	-0.402
JX092	-0.464	0.009	-0.466	0.611	0.633	0.511	0.663	0.691	0.742	0.646	0.491	0.726	0.802	0.673	0.194	-0.261	-0.16	-0.402	0.133	0.374	-0.402	0.515	-0.224	0.332	0.208	-0.352	-0.399	0.536	-0.058	-0.36	0.467	-0.016	-0.189	-0.601	-0.255	-0.171	-0.241	0.505	-0.565	0.367	0.521	0.672	0.535	0.725	-0.525	0.53	-0.488	-0.472	-0.743
JX093	-0.148	0.271	-0.152	0.524	0.503	0.42	0.593	0.552	0.561	0.524	0.354	0.536	0.693	0.573	0.277	-0.519	0.128	-0.523	-0.238	0.126	-0.213	0.208	-0.396	-0.086	-0.33	0.15	0.081	0.335	-0.083	0.233	0.401	-0.248	-0.214	-0.376	-0.521	-0.303	-0.091	0.327	-0.563	0.516	0.413	0.316	0.416	0.377	-0.179	0.244	-0.698	-0.397	-0.45
JX097	-0.369	-0.439	-0.357	0.148	0.3	0.025	0.231	0.161	0.227	0.172	-0.16	-0.051	0.16	0.165	0	0.846	-0.497	-0.349	0.64	0.274	0.374	0.181	0.279	0.076	0.052	-0.635	-0.542	0.003	-0.223	-0.089	-0.056	-0.012	0.021	-0.212	0.614	-0.11	0.005	-0.194	0.392	-0.391	-0.144	0.151	-0.273	0.266	-0.17	0.16	0.431	0.377	-0.153
JX112	-0.64	0.135	-0.64	0.774	0.842	0.639	0.712	0.844	0.769	0.783	0.176	0.508	0.865	0.802	0.551	-0.077	-0.212	-0.666	0.347	0.531	-0.229	0.458	0.009	0.01	-0.184	-0.271	-0.332	0.644	-0.117	0.101	0.506	-0.37	-0.26	-0.653	-0.272	-0.655	-0.058	0.42	-0.538	0.013	0.656	0.511	0.33	0.692	-0.319	0.538	-0.307	-0.341	-0.744
JX140	-0.743	-0.532	-0.746	0.534	0.419	0.406	-0.156	0.392	0.544	0.573	0.219	0.503	0.349	0.196	0.338	0.55	-0.512	0.005	0.878	0.819	-0.4	0.721	0.493	0.357	0.364	-0.772	-0.846	0.633	-0.077	-0.33	0.666	-0.529	-0.699	0.018	0.117	0.204	-0.804	0.526	-0.314	-0.039	0.3	0.421	0.501	0.463	-0.61	0.547	0.183	-0.361	-0.469
JX141	-0.503	-0.644	-0.51	0.192	0.095	0.051	-0.286	0.062	0.219	0.224	0.072	0.203	0	-0.128	0.049	0.667	-0.638	0.268	0.797	0.595	-0.291	0.57	0.448	0.382	0.534	-0.826	-0.833	0.351	-0.114	-0.523	0.422	-0.226	-0.509	0.125	0.31	0.385	-0.685	0.302	-0.063	-0.123	0.027	0.308	0.336	0.309	-0.496	0.377	0.285	-0.108	-0.269
JX145	-0.63	0.314	-0.606	0.75	0.544	0.797	0.09	0.638	0.444	0.611	0.017	0.566	0.495	0.463	0.833	-0.166	0.157	-0.075	0.344	0.737	-0.68	0.645	0.145	-0.058	0.035	-0.06	-0.256	0.743	0.023	0.228	0.825	-0.558	-0.766	-0.229	-0.626	-0.354	-0.554	0.605	-0.828	-0.085	0.869	0.347	0.758	0.243	-0.305	0.642	-0.042	-0.79	-0.58
JX149	-0.688	-0.462	-0.696	0.544	0.502	0.416	-0.008	0.424	0.602	0.603	0.208	0.453	0.449	0.31	0.386	0.628	-0.471	-0.336	0.834	0.71	-0.084	0.546	0.426	0.24	0.091	-0.689	-0.731	0.501	-0.149	-0.023	0.521	-0.622	-0.551	-0.008	0.187	0.069	-0.61	0.389	-0.143	-0.071	0.184	0.312	0.275	0.434	-0.52	0.428	0.198	-0.212	-0.385
JX165	0.372	-0.056	0.463	-0.336	-0.297	-0.379	-0.055	-0.407	-0.614	-0.534	-0.777	-0.585	-0.562	-0.329	-0.259	0.472	0.174	0.335	-0.206	-0.318	0.313	-0.294	-0.008	-0.669	-0.299	0.175	0.258	-0.647	0.008	0.268	-0.338	0.409	0.061	0.049	0.552	-0.023	0.299	-0.852	0.487	-0.535	-0.331	-0.481	-0.371	-0.668	0.647	-0.175	0.45	0.659	0.441
JX194	0.001	-0.056	-0.014	-0.398	-0.462	-0.264	-0.474	-0.456	-0.372	-0.335	-0.138	-0.309	-0.529	-0.494	-0.1	0.689	-0.333	0.551	0.233	-0.051	-0.011	-0.132	0.119	0.113	0.45	-0.479	-0.416	-0.223	0.046	-0.146	-0.16	0.155	-0.004	0.513	0.407	0.436	-0.162	-0.166	0.375	-0.326	-0.378	-0.409	-0.059	-0.451	0.131	-0.129	0.636	0.233	0.368
JX195	0.207	-0.284	0.123	-0.141	-0.018	-0.225	0.101	-0.102	0.241	0.062	0.45	0.035	0.205	-0.006	-0.324	-0.11	-0.173	-0.525	-0.016	-0.223	0.519	-0.196	-0.292	0.265	-0.292	0.048	0.097	-0.025	-0.487	0.043	-0.252	-0.105	0.305	0.159	-0.107	0.088	0.154	0.088	0.314	0.604	-0.443	0.087	-0.359	0.293	-0.216	-0.402	-0.327	0.138	0.157
JX200	0.199	0.373	0.243	-0.286	-0.4	-0.144	-0.247	-0.346	-0.614	-0.484	-0.527	-0.401	-0.549	-0.366	0.224	0.244	0.116	0.375	-0.135	-0.148	-0.008	-0.181	0.044	-0.262	0.222	0.059	0.089	-0.443	0.215	0.284	-0.128	0.166	0.006	0.131	0.096	0.078	0.068	-0.319	0.1	-0.634	-0.019	-0.361	0.017	-0.555	0.325	0.012	0.442	0.089	0.233
JX215	0.309	-0.104	0.181	-0.576	-0.551	-0.434	-0.534	-0.521	-0.091	-0.233	0.633	-0.142	-0.277	-0.474	-0.414	-0.066	-0.238	0.088	-0.097	-0.399	0.298	-0.462	-0.102	0.563	0.214	-0.063	-0.002	-0.123	-0.063	-0.17	-0.427	-0.075	0.446	0.75	-0.031	0.566	0.034	0.223	0.421	0.554	-0.676	-0.308	-0.331	-0.093	-0.132	-0.638	-0.05	0.08	0.519
JX259	0.246	0.048	0.244	-0.449	-0.556	-0.414	-0.391	-0.428	-0.62	-0.542	-0.337	-0.456	-0.651	-0.611	-0.273	-0.059	-0.095	0.804	-0.123	-0.154	-0.314	-0.007	0.079	0.047	0.526	0.001	0.02	-0.161	0.177	-0.434	-0.096	0.46	0.029	0.196	-0.066	0.186	-0.037	-0.119	-0.013	-0.118	-0.038	-0.089	0.121	-0.285	0.157	-0.127	0.064	0.067	0.159
JX278	-0.164	-0.238	-0.116	0.287	0.262	0.028	0.454	0.251	0.195	0.209	-0.118	0.194	0.218	0.21	-0.139	-0.066	-0.289	0.329	0.001	0.219	-0.567	0.44	-0.259	-0.159	0.103	-0.31	-0.325	0.256	-0.208	-0.544	0.402	0.336	-0.352	-0.476	0.021	-0.103	-0.166	0.015	-0.406	0.091	0.298	0.358	0.464	0.289	-0.024	0.472	-0.294	-0.017	-0.453
JX282	-0.271	-0.064	-0.249	0.506	0.577	0.323	0.791	0.592	0.58	0.465	0.29	0.548	0.699	0.622	0.065	-0.255	-0.148	-0.484	0.011	0.211	-0.193	0.41	-0.27	0.184	0.097	-0.253	-0.247	0.26	-0.092	-0.311	0.306	0.139	-0.048	-0.753	-0.104	-0.21	-0.053	0.245	-0.421	0.241	0.405	0.667	0.365	0.696	-0.412	0.481	-0.539	-0.247	-0.7
JX295	-0.443	-0.14	-0.466	0.421	0.495	0.266	0.558	0.461	0.46	0.393	0.044	0.218	0.517	0.38	0.298	0.397	-0.498	-0.679	0.554	0.405	0.193	0.421	-0.049	0.204	0.081	-0.548	-0.514	0.286	-0.433	0.026	0.254	-0.143	-0.116	-0.462	-0.062	-0.354	-0.105	0.2	-0.09	-0.04	0.233	0.523	0.114	0.62	-0.465	0.319	-0.083	-0.089	-0.538
JX314	0.57	0.178	0.595	-0.516	-0.619	-0.422	-0.184	-0.58	-0.774	-0.736	-0.498	-0.483	-0.666	-0.588	-0.273	-0.078	0.259	0.538	-0.385	-0.38	0.041	-0.142	-0.46	-0.218	0.162	0.321	0.336	-0.48	-0.338	-0.014	-0.256	0.646	0.093	0.132	-0.206	0.144	0.156	-0.404	0.193	-0.107	-0.198	-0.165	-0.032	-0.513	0.297	-0.228	0.184	0.115	0.355
JX328	0.425	0.129	0.446	-0.499	-0.44	-0.57	-0.145	-0.411	-0.539	-0.473	-0.373	-0.633	-0.555	-0.402	-0.412	-0.036	-0.069	0.532	-0.484	-0.528	0.025	-0.533	0.1	-0.413	-0.101	0.194	0.307	-0.496	0.504	-0.042	-0.401	0.332	0.332	0.19	0.395	0.02	0.418	-0.549	0.249	-0.179	-0.336	-0.57	-0.305	-0.511	0.677	-0.365	-0.083	0.615	0.408
JX332	-0.291	-0.111	-0.272	0.157	0.076	0.066	0.175	0.092	0.03	0.033	-0.15	0.087	0.024	-0.013	0.263	0.594	-0.516	-0.042	0.435	0.32	-0.086	0.376	0.045	0.162	0.496	-0.7	-0.644	-0.045	-0.099	-0.123	0.271	0.019	-0.263	-0.205	0.193	0.152	-0.356	0.051	-0.086	-0.36	0.111	0.257	0.345	0.179	-0.322	0.416	0.188	-0.068	-0.349
JX346	0.383	0.102	0.313	-0.404	-0.399	-0.276	-0.327	-0.308	-0.023	-0.136	0.64	0.073	-0.126	-0.232	-0.477	-0.55	0.173	0.252	-0.545	-0.494	-0.053	-0.448	-0.185	0.317	0.082	0.282	0.296	-0.105	0.343	-0.233	-0.302	0.083	0.373	0.506	-0.112	0.487	0.07	0.165	0.078	0.708	-0.39	-0.281	-0.088	-0.17	0.061	-0.498	-0.403	-0.035	0.385
JX354	0.512	0.598	0.562	-0.346	-0.358	-0.206	0.107	-0.306	-0.608	-0.535	-0.492	-0.435	-0.414	-0.208	-0.031	-0.203	0.459	0.206	-0.655	-0.521	0.133	-0.437	-0.378	-0.501	-0.171	0.518	0.557	-0.577	0.143	0.409	-0.35	0.463	0.29	-0.046	-0.074	-0.171	0.475	-0.536	0.128	-0.291	-0.061	-0.416	-0.156	-0.616	0.596	-0.221	0.083	0.221	0.324
JX356	-0.219	0.212	-0.231	0.252	0.259	0.457	0.147	0.331	0.202	0.159	0.169	0.338	0.322	0.294	0.283	-0.289	0.373	-0.387	0.18	0.246	0.014	0.308	-0.026	0.401	0.251	0.167	0.077	0.32	-0.152	-0.037	0.075	0.057	0.078	-0.338	-0.464	-0.252	-0.013	0.378	-0.194	0.022	0.444	0.532	0.102	0.389	-0.467	0.177	0.063	-0.541	-0.334
JX358	-0.17	0.498	-0.167	0.054	0.056	0.162	-0.066	0.121	0.008	0.108	-0.077	-0.125	-0.003	0.091	0.424	0.335	-0.04	-0.211	-0.023	-0.053	0.149	-0.346	0.369	-0.251	-0.137	-0.086	-0.035	-0.173	0.701	0.644	-0.052	-0.451	0.054	0.239	0.24	-0.133	0.071	-0.13	0.045	-0.343	0.01	-0.533	-0.081	-0.372	0.314	-0.102	0.14	0.153	0.141
JX374	-0.69	-0.181	-0.705	0.573	0.591	0.308	0.462	0.607	0.526	0.572	-0.034	0.207	0.511	0.403	0.412	0.299	-0.736	-0.283	0.667	0.646	-0.328	0.597	0.264	0.134	0.203	-0.698	-0.702	0.606	-0.138	-0.252	0.551	-0.295	-0.372	-0.514	-0.061	-0.464	-0.254	0.386	-0.451	-0.168	0.515	0.536	0.383	0.717	-0.394	0.563	-0.192	-0.156	-0.749
JX377	-0.775	0.161	-0.738	0.856	0.753	0.886	0.357	0.799	0.629	0.73	0.043	0.676	0.69	0.667	0.712	0.026	0.094	-0.218	0.5	0.811	-0.6	0.773	0.087	0.03	0.087	-0.257	-0.43	0.816	-0.13	0.019	0.778	-0.33	-0.679	-0.479	-0.427	-0.452	-0.476	0.541	-0.709	-0.106	0.89	0.55	0.678	0.444	-0.409	0.745	0.072	-0.697	-0.725
JX404	0.152	-0.491	0.043	-0.45	-0.483	-0.402	-0.562	-0.483	-0.153	-0.292	0.382	-0.12	-0.326	-0.574	-0.367	0.143	-0.367	0.095	0.364	-0.027	0.278	0.038	0.033	0.739	0.496	-0.264	-0.234	0.016	-0.459	-0.437	-0.212	0.019	0.172	0.511	-0.116	0.559	-0.25	0.312	0.369	0.384	-0.492	0.19	-0.184	0.214	-0.527	-0.366	0.101	-0.081	0.245
JX418	-0.669	-0.463	-0.68	0.543	0.584	0.343	0.239	0.51	0.614	0.584	0.187	0.387	0.534	0.428	0.375	0.399	-0.589	-0.495	0.8	0.66	-0.047	0.542	0.436	0.363	0.191	-0.675	-0.676	0.482	-0.146	-0.22	0.415	-0.482	-0.287	-0.386	0.18	-0.129	-0.345	0.432	-0.201	-0.225	0.293	0.559	0.178	0.761	-0.61	0.53	0.037	-0.186	-0.61
JX133	-0.438	-0.419	-0.503	0.251	0.196	0.114	-0.143	0.262	0.293	0.28	0.201	0.175	0.197	-0.033	0.113	-0.037	-0.458	-0.078	0.674	0.568	-0.238	0.605	0.403	0.572	0.448	-0.37	-0.431	0.633	-0.209	-0.501	0.398	-0.276	-0.286	-0.105	-0.367	-0.078	-0.442	0.621	-0.326	0.227	0.331	0.673	0.282	0.721	-0.694	0.217	-0.235	-0.401	-0.484
JX369	0.258	0.623	0.225	-0.126	-0.248	0.064	-0.117	-0.053	-0.171	-0.131	0.22	0.063	-0.075	-0.094	0.106	-0.797	0.416	0.215	-0.571	-0.253	-0.343	-0.174	-0.274	0.074	0.126	0.51	0.435	0.052	0.295	0.086	0.021	0.056	0.108	0.129	-0.673	-0.007	0.06	0.281	-0.409	0.347	0.238	-0.076	0.283	-0.164	0.077	-0.149	-0.415	-0.443	0.043
JX395	-0.588	0.234	-0.666	0.461	0.316	0.579	0.005	0.496	0.562	0.563	0.6	0.621	0.515	0.284	0.507	-0.225	-0.205	-0.138	0.4	0.561	-0.563	0.542	0.032	0.628	0.53	-0.376	-0.504	0.805	-0.009	-0.224	0.591	-0.398	-0.365	-0.011	-0.692	-0.035	-0.556	0.922	-0.662	0.396	0.576	0.505	0.679	0.545	-0.684	0.356	-0.248	-0.85	-0.555
JX197	0.427	0.301	0.451	-0.596	-0.574	-0.311	-0.422	-0.541	-0.628	-0.598	-0.238	-0.444	-0.641	-0.437	-0.31	0.099	0.408	0.528	-0.418	-0.523	0.17	-0.552	0.006	-0.147	0.123	0.307	0.36	-0.547	0.388	0.066	-0.564	0.457	0.423	0.407	0.34	0.263	0.343	-0.48	0.481	-0.287	-0.382	-0.609	-0.381	-0.75	0.521	-0.427	0.501	0.334	0.634
JX273	0.613	0.342	0.566	-0.489	-0.513	-0.303	-0.182	-0.391	-0.298	-0.401	0.393	-0.048	-0.246	-0.293	-0.407	-0.761	0.43	0.192	-0.759	-0.631	0.039	-0.457	-0.451	0.223	0.108	0.56	0.569	-0.316	0.168	-0.094	-0.394	0.351	0.479	0.285	-0.37	0.346	0.246	0.039	0.044	0.572	-0.277	-0.168	-0.081	-0.235	0.097	-0.482	-0.416	-0.128	0.358
JX325	-0.799	-0.113	-0.796	0.791	0.701	0.7	0.326	0.762	0.666	0.71	0.174	0.648	0.676	0.553	0.58	0.005	-0.252	-0.253	0.678	0.867	-0.579	0.885	0.221	0.338	0.346	-0.479	-0.61	0.861	-0.166	-0.305	0.784	-0.342	-0.608	-0.534	-0.407	-0.328	-0.56	0.705	-0.719	-0.009	0.822	0.803	0.686	0.775	-0.69	0.758	-0.129	-0.694	-0.873
JX368	0.648	0.32	0.652	-0.607	-0.6	-0.494	-0.076	-0.575	-0.528	-0.576	-0.034	-0.355	-0.486	-0.388	-0.387	-0.117	0.151	0.333	-0.716	-0.729	0.19	-0.631	-0.476	-0.176	0.014	0.233	0.341	-0.713	0.161	0.1	-0.512	0.476	0.461	0.291	0.2	0.381	0.37	-0.455	0.347	0.031	-0.53	-0.554	-0.224	-0.603	0.483	-0.408	0	0.358	0.529
JX007	-0.52	0.289	-0.438	0.713	0.555	0.667	0.338	0.652	0.315	0.465	-0.175	0.499	0.436	0.522	0.696	-0.198	0.152	-0.017	0.153	0.594	-0.695	0.612	0.181	-0.162	0.161	-0.088	-0.212	0.442	0.311	0.047	0.72	-0.251	-0.609	-0.585	-0.311	-0.331	-0.396	0.344	-0.828	-0.341	0.9	0.429	0.755	0.27	-0.208	0.797	-0.143	-0.595	-0.715
JX017	0.018	-0.156	0.091	0.17	0.28	-0.049	0.567	0.151	-0.103	-0.092	-0.662	-0.262	0.071	0.169	0.048	0.399	-0.078	-0.433	0.16	0.061	0.431	0.151	-0.097	-0.468	-0.352	-0.033	0.037	-0.277	-0.407	0.283	-0.045	0.232	-0.026	-0.58	0.233	-0.491	0.27	-0.532	0.199	-0.433	0.07	0.207	-0.222	0.103	0.134	0.172	0.092	0.397	-0.199
JX034	-0.086	0.477	-0.003	0.343	0.182	0.364	0.196	0.284	-0.128	0.047	-0.421	0.117	0.051	0.201	0.483	-0.363	0.404	0.203	-0.231	0.207	-0.527	0.277	-0.054	-0.419	-0.026	0.315	0.209	0.109	0.228	0.231	0.419	0.012	-0.405	-0.388	-0.407	-0.346	-0.108	0.025	-0.615	-0.321	0.669	0.114	0.52	-0.139	0.165	0.451	-0.111	-0.385	-0.332
JX173	0.626	0.122	0.646	-0.685	-0.683	-0.586	-0.335	-0.64	-0.712	-0.719	-0.267	-0.539	-0.714	-0.594	-0.54	-0.024	0.226	0.558	-0.551	-0.64	0.191	-0.527	-0.108	-0.189	0.107	0.305	0.401	-0.687	0.324	-0.053	-0.539	0.546	0.395	0.365	0.294	0.363	0.293	-0.559	0.433	-0.038	-0.498	-0.508	-0.311	-0.662	0.495	-0.494	0.099	0.45	0.592
JX335	0.183	0.327	0.233	-0.185	-0.212	-0.229	0.084	-0.158	-0.413	-0.327	-0.432	-0.373	-0.332	-0.165	0.136	0.173	-0.121	0.132	-0.26	-0.247	0.05	-0.274	0.115	-0.335	0.101	-0.05	0.057	-0.531	0.509	0.259	-0.141	0.102	0.135	-0.098	0.307	-0.01	0.193	-0.396	0.03	-0.542	-0.039	-0.326	-0.008	-0.348	0.369	0.041	0.02	0.301	0.056
JX349	-0.119	-0.069	-0.124	0.051	0.275	-0.051	0.447	0.162	0.154	0.089	-0.201	-0.242	0.201	0.217	-0.002	0.618	-0.315	-0.68	0.269	-0.063	0.69	-0.177	0.064	-0.171	-0.33	-0.272	-0.143	-0.211	-0.157	0.362	-0.292	-0.015	0.305	-0.215	0.443	-0.399	0.382	-0.395	0.48	-0.233	-0.229	-0.071	-0.509	0.116	0.108	-0.156	0.158	0.54	0.003
JX075	0.513	0.352	0.419	-0.617	-0.577	-0.303	-0.285	-0.462	-0.27	-0.414	0.531	-0.11	-0.271	-0.345	-0.411	-0.532	0.286	0.116	-0.537	-0.627	0.212	-0.536	-0.415	0.503	0.293	0.363	0.395	-0.249	0.039	-0.167	-0.578	0.383	0.698	0.421	-0.3	0.358	0.34	0.131	0.287	0.504	-0.415	-0.197	-0.286	-0.181	-0.014	-0.609	-0.112	-0.102	0.452
JX185	-0.589	0.303	-0.575	0.541	0.624	0.655	0.501	0.629	0.465	0.508	-0.103	0.277	0.551	0.572	0.416	0.379	0.076	-0.394	0.398	0.432	-0.062	0.353	-0.07	-0.125	-0.13	-0.237	-0.307	0.514	-0.222	0.227	0.267	-0.002	-0.208	-0.355	-0.138	-0.664	0.017	0.081	-0.139	-0.113	0.502	0.207	0.127	0.176	-0.057	0.28	0.3	-0.169	-0.363
JX223	0.762	0.206	0.696	-0.9	-0.854	-0.647	-0.524	-0.86	-0.738	-0.793	-0.031	-0.652	-0.745	-0.701	-0.466	-0.181	0.248	0.302	-0.497	-0.762	0.516	-0.762	-0.332	0.077	-0.015	0.494	0.567	-0.608	-0.201	0.126	-0.797	0.399	0.696	0.61	-0.038	0.301	0.541	-0.333	0.67	0.055	-0.722	-0.576	-0.656	-0.586	0.388	-0.789	0.292	0.339	0.837
JX146	-0.617	-0.253	-0.692	0.4	0.293	0.341	-0.079	0.392	0.63	0.58	0.679	0.607	0.461	0.201	0.269	0.007	-0.577	-0.052	0.585	0.598	-0.525	0.573	0.251	0.746	0.622	-0.696	-0.759	0.722	0.034	-0.544	0.571	-0.45	-0.374	0.019	-0.258	0.26	-0.673	0.877	-0.512	0.356	0.324	0.542	0.599	0.7	-0.786	0.411	-0.26	-0.608	-0.562
JX398	0.617	0.225	0.634	-0.348	-0.425	-0.508	0.085	-0.38	-0.564	-0.519	-0.359	-0.447	-0.412	-0.355	-0.105	-0.506	0.016	0.182	-0.623	-0.465	0.024	-0.302	-0.33	-0.351	-0.127	0.423	0.487	-0.541	0.015	0.169	-0.154	0.212	0.165	-0.114	-0.234	0	0.291	-0.291	-0.121	-0.072	-0.117	-0.151	0.013	-0.216	0.335	-0.129	-0.479	0.168	0.114
JX166	-0.095	0	-0.03	0.427	0.279	0.426	0.146	0.308	0.142	0.151	-0.011	0.502	0.278	0.278	0.347	-0.361	0.454	-0.236	0.014	0.331	-0.208	0.49	-0.038	0.059	0.082	0.241	0.128	0.117	-0.057	0.079	0.414	-0.117	-0.392	-0.412	-0.391	0.037	-0.379	0.255	-0.47	-0.014	0.503	0.546	0.468	0.258	-0.423	0.47	-0.186	-0.592	-0.424
JX175	0.135	-0.109	0.019	-0.493	-0.522	-0.321	-0.661	-0.437	-0.075	-0.185	0.633	-0.05	-0.297	-0.484	-0.298	0.022	-0.266	0.202	0.058	-0.225	0.128	-0.307	0.163	0.684	0.477	-0.209	-0.163	-0.039	0.211	-0.277	-0.29	-0.153	0.316	0.755	0.021	0.659	-0.178	0.34	0.295	0.434	-0.522	-0.227	-0.157	-0.062	-0.265	-0.492	0.014	-0.058	0.399
JX225	0.029	-0.094	0.049	0.048	0.152	-0.065	0.407	0.096	-0.081	-0.141	-0.353	-0.195	0.068	0.074	0.072	0.311	-0.126	-0.621	0.224	0.014	0.584	0.092	0.003	-0.035	-0.046	-0.087	0.003	-0.295	-0.275	0.237	-0.165	0.134	0.19	-0.444	0.111	-0.301	0.215	-0.283	0.25	-0.297	-0.006	0.318	-0.262	0.257	-0.172	0.034	0.017	0.215	-0.197
JX289	0.514	0.424	0.558	-0.201	-0.159	-0.063	0.111	-0.143	-0.41	-0.387	-0.32	-0.245	-0.184	-0.017	-0.083	-0.615	0.784	-0.089	-0.636	-0.444	0.251	-0.34	-0.289	-0.364	-0.388	0.893	0.865	-0.37	0.017	0.374	-0.361	0.344	0.35	-0.197	-0.303	-0.312	0.533	-0.353	0.073	-0.058	0.066	-0.114	-0.293	-0.309	0.379	-0.26	-0.1	0.032	0.237
JX030	0.688	-0.061	0.717	-0.699	-0.765	-0.74	-0.405	-0.76	-0.878	-0.839	-0.473	-0.669	-0.864	-0.732	-0.411	-0.092	0.031	0.622	-0.447	-0.534	0.132	-0.407	-0.032	-0.209	0.164	0.283	0.381	-0.75	0.144	-0.106	-0.426	0.432	0.272	0.234	0.234	0.391	0.231	-0.506	0.317	-0.312	-0.453	-0.367	-0.241	-0.522	0.402	-0.304	0.07	0.41	0.474
JX038	-0.642	0.262	-0.604	0.726	0.794	0.605	0.788	0.853	0.601	0.653	-0.043	0.401	0.729	0.766	0.49	-0.015	-0.189	-0.402	0.248	0.481	-0.398	0.472	0.075	-0.093	0.024	-0.332	-0.366	0.531	0.174	-0.057	0.48	-0.078	-0.226	-0.797	-0.109	-0.694	0	0.242	-0.582	-0.194	0.769	0.482	0.417	0.564	-0.166	0.63	-0.253	-0.244	-0.805
JX040	-0.881	-0.02	-0.843	0.926	0.777	0.83	0.274	0.835	0.696	0.808	0.102	0.731	0.694	0.638	0.782	0.079	-0.177	-0.195	0.639	0.943	-0.71	0.873	0.361	0.128	0.239	-0.475	-0.624	0.826	0.103	-0.094	0.931	-0.564	-0.807	-0.485	-0.294	-0.282	-0.687	0.664	-0.842	-0.18	0.91	0.625	0.821	0.595	-0.557	0.894	-0.076	-0.717	-0.87
JX244	0.547	0.708	0.516	-0.462	-0.342	-0.183	0.036	-0.305	-0.417	-0.417	-0.109	-0.449	-0.253	-0.12	-0.11	-0.422	0.559	-0.127	-0.689	-0.692	0.444	-0.744	-0.428	-0.273	-0.404	0.744	0.774	-0.409	0.015	0.533	-0.649	0.314	0.685	0.166	-0.248	-0.336	0.793	-0.358	0.353	0.019	-0.242	-0.527	-0.561	-0.504	0.579	-0.612	0.066	0.227	0.536
JX043	-0.219	-0.094	-0.225	0.12	0.041	-0.025	-0.238	0.096	-0.15	-0.023	-0.438	-0.318	-0.17	-0.235	0.3	0.322	-0.255	-0.134	0.472	0.344	0.133	0.231	0.628	-0.139	-0.013	-0.087	-0.09	0.097	0.185	0.32	0.232	-0.456	-0.331	0.096	-0.114	-0.277	-0.26	-0.002	-0.086	-0.209	0.195	0.066	0.034	0.045	-0.091	-0.026	-0.069	0.039	-0.116
JX242	0.685	0.116	0.684	-0.51	-0.321	-0.56	0.147	-0.386	-0.302	-0.39	-0.059	-0.47	-0.249	-0.178	-0.642	-0.2	0.224	-0.071	-0.763	-0.837	0.562	-0.798	-0.348	-0.453	-0.627	0.515	0.647	-0.66	0.148	0.292	-0.676	0.352	0.616	0.204	0.325	-0.01	0.682	-0.688	0.544	0.321	-0.646	-0.601	-0.646	-0.476	0.686	-0.7	-0.303	0.736	0.607
JX312	-0.568	0.147	-0.614	0.428	0.31	0.355	0.005	0.411	0.298	0.416	0.064	0.172	0.284	0.188	0.732	-0.024	-0.49	-0.196	0.543	0.6	-0.393	0.432	0.395	0.275	0.325	-0.389	-0.452	0.568	0.077	0.027	0.542	-0.625	-0.356	-0.191	-0.422	-0.307	-0.333	0.656	-0.589	-0.273	0.572	0.358	0.448	0.521	-0.436	0.464	-0.125	-0.506	-0.575
JX348	0.354	-0.275	0.411	-0.383	-0.356	-0.478	-0.199	-0.479	-0.612	-0.571	-0.71	-0.627	-0.602	-0.472	-0.246	0.596	-0.024	0.134	0.048	-0.228	0.536	-0.22	0.148	-0.442	-0.201	0.054	0.158	-0.655	-0.126	0.279	-0.346	0.219	0.059	0.148	0.516	0.088	0.166	-0.735	0.589	-0.484	-0.448	-0.338	-0.447	-0.488	0.378	-0.249	0.419	0.633	0.429
JX393	-0.075	-0.468	-0.041	-0.085	0.042	-0.217	-0.142	-0.14	-0.098	-0.071	-0.396	-0.365	-0.201	-0.104	-0.135	0.727	-0.244	-0.076	0.389	0.052	0.458	-0.133	0.454	-0.289	-0.315	-0.211	-0.128	-0.231	-0.031	0.158	-0.219	-0.137	0.019	0.113	0.72	-0.047	0.125	-0.47	0.547	-0.462	-0.36	-0.281	-0.515	-0.166	0.246	-0.118	0.483	0.623	0.261
JX274	0.259	0.403	0.219	-0.476	-0.555	-0.237	-0.66	-0.457	-0.418	-0.335	0.051	-0.353	-0.529	-0.476	-0.017	0.022	0.14	0.432	-0.302	-0.367	0.029	-0.57	0.201	-0.067	0.045	0.209	0.228	-0.28	0.566	0.32	-0.294	-0.185	0.186	0.774	0.058	0.311	0.057	-0.097	0.218	-0.025	-0.346	-0.761	-0.177	-0.698	0.419	-0.496	0.21	0.127	0.618
JX021	0.37	-0.172	0.371	-0.659	-0.707	-0.551	-0.686	-0.668	-0.713	-0.69	-0.267	-0.536	-0.822	-0.737	-0.407	0.18	0.001	0.677	-0.054	-0.299	0.101	-0.266	0.32	0.145	0.459	0.043	0.11	-0.459	0.291	-0.31	-0.412	0.341	0.25	0.45	0.335	0.487	0.027	-0.286	0.424	-0.275	-0.419	-0.301	-0.271	-0.444	0.164	-0.344	0.377	0.286	0.484
JX023	0.092	0.203	0.193	0.001	0.021	-0.045	0.328	0.04	-0.327	-0.249	-0.598	-0.228	-0.183	0.045	-0.011	0.129	0.151	0.226	-0.23	-0.112	-0.098	0.007	-0.012	-0.443	0.056	0.045	0.099	-0.356	0.294	0.001	-0.058	0.48	0.026	-0.442	0.305	-0.218	0.224	-0.504	-0.027	-0.524	0.199	-0.043	0.055	-0.248	0.364	0.229	0.116	0.263	-0.115
JX224	0.474	0.509	0.417	-0.709	-0.724	-0.414	-0.494	-0.586	-0.651	-0.628	-0.037	-0.55	-0.655	-0.594	-0.2	-0.172	0.179	0.408	-0.432	-0.575	0.176	-0.616	-0.055	0.113	0.276	0.319	0.376	-0.42	0.337	0.105	-0.56	0.288	0.549	0.54	-0.107	0.184	0.365	-0.164	0.332	-0.039	-0.359	-0.542	-0.325	-0.566	0.352	-0.602	0.178	0.145	0.582
JX270	0.352	0.154	0.31	-0.688	-0.697	-0.47	-0.682	-0.621	-0.582	-0.565	-0.043	-0.533	-0.709	-0.658	-0.315	0.201	0.021	0.487	-0.184	-0.45	0.233	-0.557	0.253	0.109	0.271	0.083	0.163	-0.439	0.459	0.024	-0.521	0.14	0.398	0.71	0.277	0.405	0.153	-0.254	0.498	-0.088	-0.528	-0.622	-0.384	-0.613	0.325	-0.595	0.333	0.329	0.663
JX373	0.651	0.256	0.638	-0.647	-0.733	-0.424	-0.621	-0.667	-0.608	-0.6	0.057	-0.319	-0.646	-0.575	-0.352	-0.37	0.472	0.535	-0.656	-0.617	0.079	-0.6	-0.126	-0.06	0.011	0.564	0.576	-0.523	0.349	0.125	-0.445	0.186	0.311	0.643	-0.032	0.518	0.152	-0.228	0.268	0.169	-0.465	-0.601	-0.215	-0.711	0.401	-0.553	0.044	0.103	0.704
[truncated: 237 more columns]

## Sheet: Supplementary Table S10
Supplementary Table S10. Correlations at orange-red stage, significant ones are highlighted on red.
	Glc	Suc	Fru	Ala	Asn	Asp	Abu	Gln	Ile	Leu	Phe	Tyr	Val	Thr	Asc	Cit	Mlt	Fum	Tom*	DHTom*	OH-Lyc*	5CQA*	Nch*	Rut*	RutP*	FW	FD	DMC	ShKDH	GAPDH (NADP)	Ppi-PFK	ENO	G6PDH	PK	ALS	InvA	InvN	ACO	IcDH	NAD-MDH	NADP-ME	JX019	JX044	JX101	JX104	JX156	JX168	JX170	JX280
Glc	1
Suc	-0.189	1
Fru	0.846	-0.423	1
Ala	0.178	-0.377	0.484	1
Asn	-0.714	-0.033	-0.544	0.045	1
Asp	-0.392	0.486	-0.35	-0.149	0.298	1
Abu	0.554	-0.028	0.502	0.131	-0.219	0.223	1
Gln	-0.686	0.189	-0.618	-0.124	0.932	0.431	-0.112	1
Ile	-0.015	-0.142	-0.099	0.038	0.624	0.016	0.332	0.681	1
Leu	-0.163	-0.019	-0.166	0.345	0.596	0.316	0.366	0.686	0.819	1
Phe	0.29	0.127	-0.053	-0.031	0.115	-0.212	0.327	0.231	0.648	0.537	1
Tyr	0.291	0.241	0.081	0.066	0.214	-0.026	0.584	0.339	0.713	0.618	0.864	1
Val	0.594	-0.338	0.601	0.451	0.001	-0.329	0.673	0.006	0.654	0.534	0.516	0.683	1
Thr	-0.181	-0.127	-0.001	0.085	0.624	0.423	0.535	0.653	0.702	0.671	0.082	0.401	0.481	1
Asc	-0.105	0.205	-0.1	0.522	-0.073	0.336	-0.157	-0.053	-0.209	0.295	-0.016	-0.162	-0.176	-0.256	1
Cit	-0.727	-0.225	-0.593	-0.228	0.587	0.311	-0.345	0.602	0.177	0.27	-0.121	-0.287	-0.414	0.26	0.038	1
Mlt	0.508	0.348	0.409	-0.059	-0.295	0.092	0.755	-0.212	0.087	-0.024	0.201	0.558	0.469	0.285	-0.364	-0.704	1
Fum	0.642	-0.091	0.645	0.195	-0.465	0.173	0.644	-0.469	-0.123	-0.094	-0.142	0.103	0.352	0.143	-0.069	-0.601	0.62	1
Tom*	-0.084	-0.129	-0.17	-0.353	0.481	0.053	0.277	0.407	0.543	0.187	0.363	0.467	0.203	0.489	-0.654	0.121	0.31	0.083	1
DHTom*	-0.531	0.63	-0.608	-0.239	0.445	0.239	-0.268	0.454	0.006	0.016	0.187	0.279	-0.379	-0.009	-0.056	0.055	0.144	-0.342	0.343	1
OH-Lyc*	-0.416	-0.175	-0.269	-0.072	0.718	0.196	-0.169	0.549	0.395	0.172	-0.131	0.037	-0.035	0.462	-0.372	0.223	-0.055	0.034	0.695	0.304	1
5CQA*	-0.567	0.275	-0.41	0.172	0.149	0.192	-0.726	0.025	-0.578	-0.307	-0.493	-0.565	-0.733	-0.43	0.503	0.158	-0.459	-0.314	-0.397	0.478	0.082	1
Nch*	0.132	0.654	-0.121	-0.457	-0.087	0.042	0.175	0.073	0.027	-0.145	0.419	0.549	-0.033	-0.091	-0.38	-0.351	0.584	0.088	0.355	0.663	-0.024	-0.101	1
Rut*	0.164	0.671	-0.179	-0.335	-0.03	-0.042	0.153	0.135	0.212	0.071	0.69	0.718	0.105	-0.135	-0.173	-0.366	0.489	-0.085	0.298	0.64	-0.117	-0.144	0.911	1
RutP*	-0.067	0.616	-0.421	-0.421	-0.259	-0.038	0.025	-0.098	-0.201	-0.15	0.389	0.288	-0.245	-0.353	0.012	-0.156	0.278	-0.235	-0.007	0.559	-0.461	0.092	0.637	0.69	1
FW	0.588	-0.406	0.702	0.381	-0.521	-0.052	0.434	-0.608	-0.288	-0.201	-0.315	-0.176	0.277	-0.018	0.02	-0.464	0.315	0.895	-0.118	-0.518	-0.054	-0.161	-0.203	-0.386	-0.357	1
FD	0.569	-0.6	0.764	0.466	-0.456	-0.133	0.452	-0.586	-0.231	-0.16	-0.325	-0.203	0.353	0.058	-0.023	-0.344	0.232	0.8	-0.092	-0.628	-0.051	-0.233	-0.358	-0.522	-0.473	0.962	1
DMC	-0.245	0.955	-0.497	-0.454	0.06	0.369	-0.177	0.294	-0.027	0.01	0.204	0.248	-0.334	-0.157	0.14	-0.111	0.189	-0.296	-0.122	0.596	-0.143	0.225	0.62	0.687	0.559	-0.596	-0.764	1
ShKDH	-0.254	0.817	-0.29	-0.4	0.154	0.503	-0.109	0.272	-0.143	-0.189	-0.159	0.093	-0.377	0.036	-0.124	-0.18	0.369	0.013	0.118	0.628	0.253	0.29	0.629	0.502	0.216	-0.309	-0.467	0.794	1
GAPDH (NADP)	-0.209	-0.157	0.017	-0.052	0.149	0.304	0.412	0.077	-0.089	-0.04	-0.235	-0.047	-0.049	0.449	-0.283	0.293	0.271	0.041	0.358	0.099	0.085	-0.117	-0.046	-0.204	0.039	0.019	0.157	-0.283	-0.022	1
Ppi-PFK	-0.683	0.627	-0.631	-0.385	0.408	0.603	-0.368	0.439	-0.192	-0.14	-0.338	-0.198	-0.653	0.043	0.016	0.255	-0.035	-0.298	0.13	0.627	0.41	0.509	0.251	0.164	0.126	-0.499	-0.578	0.635	0.815	0.169	1
ENO	-0.65	0.555	-0.627	-0.499	0.411	0.585	-0.251	0.431	-0.14	-0.169	-0.401	-0.195	-0.592	0.203	-0.194	0.192	0.117	-0.095	0.308	0.647	0.533	0.427	0.318	0.129	0.175	-0.295	-0.413	0.5	0.76	0.236	0.881	1
G6PDH	-0.71	0.408	-0.505	-0.039	0.63	0.517	-0.347	0.553	-0.014	0.052	-0.421	-0.166	-0.408	0.296	0.036	0.173	-0.021	-0.186	0.174	0.609	0.643	0.574	0.068	-0.025	-0.124	-0.316	-0.378	0.38	0.673	0.144	0.846	0.851	1
PK	-0.643	0.369	-0.451	-0.034	0.436	0.402	-0.485	0.403	-0.239	-0.093	-0.248	-0.172	-0.598	-0.114	0.136	0.354	-0.264	-0.358	0.029	0.609	0.363	0.623	0.213	0.132	-0.025	-0.404	-0.43	0.402	0.604	0.089	0.788	0.552	0.673	1
ALS	-0.267	0.404	-0.311	-0.165	0.505	0.383	-0.02	0.484	0.375	0.249	0.008	0.171	0.011	0.458	-0.016	-0.072	0.205	-0.096	0.324	0.393	0.469	0.124	0.096	0.167	-0.039	-0.356	-0.416	0.398	0.495	0.032	0.48	0.572	0.651	0.056	1
InvA	-0.213	0.242	-0.319	-0.345	0.497	0.415	-0.082	0.596	0.553	0.372	0.125	0.176	0.015	0.388	-0.089	0.208	-0.092	-0.092	0.316	0.031	0.542	-0.188	0.008	0.084	-0.355	-0.35	-0.402	0.384	0.424	-0.316	0.437	0.372	0.398	0.188	0.577	1
InvN	-0.319	-0.101	-0.275	-0.201	0.521	0.462	-0.196	0.501	0.355	0.266	-0.083	-0.14	-0.19	0.31	0.034	0.504	-0.407	-0.127	0.307	-0.113	0.598	-0.019	-0.314	-0.275	-0.586	-0.228	-0.192	0.022	0.172	-0.072	0.403	0.276	0.347	0.331	0.355	0.828	1
ACO	-0.489	-0.147	-0.317	0.156	0.309	-0.437	-0.75	0.189	-0.058	-0.102	-0.212	-0.343	-0.209	-0.258	0.061	0.264	-0.586	-0.749	-0.308	0.075	0.084	0.409	-0.358	-0.233	-0.128	-0.53	-0.433	0.044	-0.089	-0.249	0.192	0.004	0.276	0.297	0.012	0.017	0.029	1
IcDH	-0.5	0.715	-0.42	-0.28	0.28	0.447	-0.378	0.327	-0.233	-0.219	-0.403	-0.183	-0.51	0.015	0.002	-0.033	0.108	-0.207	-0.069	0.602	0.285	0.54	0.337	0.229	0.115	-0.406	-0.525	0.715	0.903	-0.024	0.88	0.82	0.842	0.644	0.579	0.374	0.177	0.245	1
NAD-MDH	-0.554	0.696	-0.406	-0.012	0.315	0.536	-0.341	0.426	-0.18	0.06	-0.34	-0.136	-0.427	0.056	0.32	0.112	-0.056	-0.278	-0.358	0.495	0.068	0.577	0.189	0.141	0.073	-0.404	-0.504	0.701	0.747	-0.104	0.751	0.603	0.736	0.68	0.373	0.293	0.125	0.292	0.874	1
NADP-ME	-0.679	0.151	-0.688	-0.241	0.418	0.383	-0.616	0.365	-0.105	-0.011	-0.184	-0.413	-0.687	-0.175	0.336	0.612	-0.657	-0.578	0.001	0.244	0.291	0.517	-0.297	-0.191	-0.069	-0.563	-0.539	0.255	0.192	-0.004	0.647	0.419	0.461	0.58	0.258	0.419	0.665	0.39	0.359	0.328	1
JX019	0.48	-0.641	0.34	0.014	-0.218	-0.617	0.206	-0.24	0.3	0.073	0.4	0.215	0.473	-0.039	-0.346	-0.043	-0.059	0.204	0.227	-0.441	-0.088	-0.557	-0.057	-0.046	-0.068	0.373	0.423	-0.592	-0.716	-0.21	-0.84	-0.642	-0.757	-0.638	-0.508	-0.24	-0.21	-0.19	-0.841	-0.83	-0.505	1
JX044	0.503	-0.595	0.387	0.176	-0.216	-0.805	0.128	-0.233	0.376	0.147	0.467	0.277	0.635	-0.084	-0.245	-0.15	-0.087	-0.031	0.005	-0.517	-0.248	-0.579	-0.174	-0.027	-0.081	0.145	0.24	-0.471	-0.735	-0.336	-0.856	-0.797	-0.757	-0.679	-0.427	-0.206	-0.286	0.155	-0.766	-0.701	-0.493	0.862	1
JX101	-0.601	0.506	-0.706	-0.278	0.628	0.306	-0.373	0.586	0.215	0.131	0.106	0.176	-0.346	0.12	-0.047	0.098	0	-0.299	0.459	0.823	0.644	0.429	0.375	0.41	0.242	-0.503	-0.62	0.523	0.598	-0.098	0.711	0.757	0.777	0.523	0.672	0.454	0.296	0.175	0.642	0.448	0.476	-0.452	-0.505	1
[truncated: 271 more rows]
[truncated: 266 more columns]

[truncated: 4 more sheets: Supplementary Table S11, Supplementary Table S12, Supplementary Table S13, Supplementary Table S14]
